# Supplementary material for: Plant cell wall remodeling and peptide signaling under abiotic and biotic stress
Source: Plant Commun. 2026 Jan 29;7(4):101741. doi: 10.1016/j.xplc.2026.101741 (PMC13084100; doi:10.1016/j.xplc.2026.101741)
Supplement: Supplemental Data 1. Log2 fold-change values of peptide precursor-encoding genes across publicly available Arabidopsis stress transcriptomic datasets [file mmc2.xlsx]

## Sheet: Supplemental Data
		Abiotic Stress									Biotic Stress											Cell Wall Modifications
		Cold heat dry salt (Hanada et al., 2013)								Sorbitol (Bacete et al., 2021)	Downy mildew (Asai et al., 2014)				Fusarium (Menna et al., 2021)		Botrytis (Haller et al., 2020)	dc300 wild (Lewis et al., 2015)		hrpA- (Lewis et al., 2015)		ISX 1h and ixr1-1 (Engelsdorf et al., 2018); ISX 9h (Zhai et al., 2024)			PMEIox (Wolf et al., 2014)
Cluster	Gene	Cold 2h	Cold 6h	Heat 2h	Heat 6h	Dry 2h	Dry 6h	Salt 2h	Salt 6h	Sorbitol	Hpa Waco9 1dpi	Hpa Waco9 5dpi	Hpa Emoy2 1dpi	Hpa Emoy2 5dpi	Fo5176 2dpi	Fo5176 4dpi	Bc 3dpi	Pst DC3000 6hpi	Pst DC3000 12hpi	Pst DC3000hrpA- 6hpi	Pst DC3000hrpA- 12hpi	ISX 1h	ISX 9h	ixr1-1	PMEIox
3	AT5G44565 (ProSCOOP1)	1.11087	3.80579	-0.979972	-3.27717	-0.970721	-2.15969	-0.0727974	-1.28	NA	-0.179257	1.24476	0.288974	0.370985	NA	NA	1.06165	NA	0.357878	-0.170183	0.228	NA	1.82789	NA	-0.0871
2	AT5G44568 (ProSCOOP4)	0.8154	0.872431	-0.405217	-1.51532	1.41178	-0.39137	2.47676	2.9	0.168333	1.23622	1.87469	2.78251	1.05163	-0.783407	3.79739	-1.95015	NA	NA	NA	NA	0.13914	1.91782	1.21524	0.0443
2	AT5G44570 (ProSCOOP5)	0.603898	0.00165939	0.0823446	-0.00523101	0.612886	0.710763	0.912733	1.12	NA	0.0231216	2.57407	1.15596	1.45493	NA	NA	NA	1.03071	0.385767	0.118748	-0.122	NA	3.15647	NA	0.246
2	AT5G44572 (ProSCOOP6)	-0.0674553	-0.185648	0.0587165	0.450454	-1.88994	-1.47556	-1.20345	-0.909	0.19772	0.649817	1.14407	0.758448	0.810656	-0.377532	1.86042	0.565137	NA	NA	NA	NA	-0.16642	-1.52417	1.58786	0.713
2	AT5G44574 (ProSCOOP7)	-0.195132	-0.200857	-0.166194	-2.05493	-0.255555	-1.38943	-0.350632	-0.818	0.153473	0.908982	2.26596	1.7482	1.13098	-1.73044	-0.339242	0.319549	NA	NA	NA	NA	0.0302921	NA	0.851157	0.0729
2	AT5G44575 (ProSCOOP8)	-0.241492	0.872378	0.108829	-0.577221	-0.247828	0.252153	0.502816	3.4	1.0447	1.24284	2.18711	1.52798	0.682331	-0.711394	1.47601	1.12014	0.80794	-0.945097	2.20941	1.12	0.430462	-1.38894	3.30484	0.0103
2	AT5G44578 (ProSCOOP9)	0.299102	0.338912	0.0419002	-0.953094	0.388305	0.0409492	-0.287688	-0.409	0.02	0.162396	1.06887	0.0518623	1.41379	-0.0964809	3.14136	-1.536	NA	NA	NA	NA	-0.274759	NA	0.0456041	0.0485
2	AT5G44580 (ProSCOOP10)	-0.311531	-0.374788	-0.279148	-0.770107	-0.475486	-1.75952	-0.272646	-0.0307	0.281	0.167969	0.524694	-0.0326349	0.195778	-0.45543	2.06295	0.111449	-0.207314	-1.446	0.0838899	-0.599	0.138763	NA	1.12229	0.443
2	AT5G44582 (ProSCOOP11)	0.068199	0.116692	-0.426195	-1.58382	-0.922651	-2.14932	-0.203924	1.04	0.148567	0.541953	0.4477	0.659401	0.395916	1.0381	0.577462	-0.540383	-0.141169	-1.02631	0.0110383	-0.358	0.435711	1.01363	0.818325	-0.531
2	AT5G44585 (ProSCOOP12)	1.29826	2.53798	-0.54785	-0.768513	0.802177	0.586178	2.38884	2.25	-0.113333	0.669583	0.716228	1.21841	0.933043	2.23422	-0.0411795	-0.0258226	1.30786	1.06937	2.53961	1.92	0.560489	1.69804	1.18622	-0.316
2	AT1G22885 (ProSCOOP13)	NA	NA	NA	NA	NA	NA	NA	NA	0.203333	0.333621	-0.0318884	-0.354523	0.13585	0.264818	2.08254	NA	0.0721523	0.0724341	0.0621447	0.0484	0.273422	1.06015	0.421376	-0.314
2	AT1G22890 (ProSCOOP14)	-0.0548377	0.0910587	0.549142	1.11086	0.0242192	0.845446	0.372387	0.339	1.14233	0.494075	1.12099	-0.226462	0.391365	0.0445735	5.72146	0.701229	0.147399	1.28288	0.965108	1.08	-0.0974809	3.23401	0.724053	0.263
2	AT5G08760 (ProSCOOP15)	2.09559	2.15104	0.984247	-0.389909	-0.689885	-2.35082	0.16713	2.23	-0.574333	1.18189	1.9751	2.48262	0.984314	-1.73048	3.66846	-0.471469	NA	NA	NA	NA	0.204519	1.30427	1.34519	0.505
2	AT1G65481 (ProSCOOP17)	NA	NA	NA	NA	NA	NA	NA	NA	-3.1252	-0.794864	2.0818	0.36041	0.212088	0.590231	-0.0163196	0.0582508	NA	NA	NA	NA	0.215351	2.14663	-0.20138	0.385
1	AT1G36640 (ProSCOOP20)	1.41094	1.65895	2.8394	5.53673	0.399394	0.436988	3.4452	3.02	0.218067	-0.261181	1.68252	-0.438452	0.517128	2.86709	3.2822	0.447659	0.187164	0.35535	0.662715	0.329	0.491052	1.7281	0.805987	-0.631
1	AT1G36622 (ProSCOOP23)	-0.0733221	0.0229789	-0.295487	-0.249054	-0.283457	-0.261606	1.00882	1.85	0.8683	0.369757	2.27954	0.244275	0.855734	3.00238	4.73074	5.01494	2.54034	3.43841	4.11597	3.35	0.0841648	3.20483	1.64352	-0.158
2	AT3G13432 (ProSCOOP24)	0.503347	0.39277	-2.30135	-0.222536	0.0505764	-0.554307	1.03812	0.229	-0.851667	NA	4.34295	-0.368904	2.31365	0.671349	2.0506	0.272942	NA	NA	NA	NA	0.409025	NA	0.509614	-0.0527
2	AT3G13435 (ProSCOOP26)	0.635675	0.75253	0.448374	-0.0107127	0.173091	-0.819597	1.355	-0.228	-0.272	NA	3.40072	NA	1.83524	0.410599	-0.192115	-0.0279212	0.0103494	0.347003	0.20272	0.344	0.332181	NA	0.315268	-0.206
2	AT3G13437 (ProSCOOP27)	0.78118	0.432675	-0.611828	0.165155	-0.234918	-1.41749	0.759789	1.2	-0.268333	0.042595	0.417724	1.03613	0.520349	-0.272033	-2.28448	-1.99677	-0.757622	-0.478457	0.751814	0.174	0.460089	NA	1.11937	-0.498
1	AT1G24145 (ProSCOOP31)	0.896835	1.07886	-1.03393	-1.21957	1.3075	1.96944	2.01013	1.82	2.02567	1.8042	2.64115	2.15284	0.889483	2.95895	2.5778	1.13559	0.34591	0.951561	0.38975	0.975	0.127991	3.68409	2.55677	-0.445
2	AT1G24147 (ProSCOOP32)	0.546942	0.73316	-1.40716	-2.08882	-0.668012	-1.28611	0.596861	-0.17	1.0967	1.1821	1.63306	2.4118	0.609812	NA	NA	-0.442391	NA	NA	NA	NA	0.117644	3.12455	2.02397	-0.0741
2	AT1G65484 (ProSCOOP36)	0.918941	1.32802	-0.895262	-1.25901	0.180805	-1.41969	2.86824	2.55	-0.109633	-0.472844	1.80999	-0.257645	1.25135	1.32142	-0.571086	-0.0570097	0.249372	-0.189299	0.101346	-0.0855	0.281413	-1.36337	0.308565	0.142
2	AT1G65486 (ProSCOOP37)	0.192243	-0.11863	1.26443	-0.31393	-0.629387	-3.06026	-0.777648	0.333	-0.0523333	1.04578	1.44146	1.55887	0.454413	0.327861	-3.77499	NA	NA	NA	NA	NA	0.454578	NA	1.80171	0.00399
2	AT1G65490 (ProSCOOP38)	0.670421	0.774586	0.729837	-0.738746	-0.665374	-3.28656	-0.515405	0.889	-0.452333	0.875672	1.82598	1.68537	0.291216	-2.80355	3.38304	0.301049	-1.14758	-2.24001	0.79186	-0.835	0.325545	NA	1.17064	-0.175
2	AT1G65500 (ProSCOOP39)	0.380945	0.490524	0.373764	0.19579	0.567657	0.136392	2.88198	3.68	0.41	0.395859	2.82271	1.24611	0.931655	0.783142	2.20088	1.5953	-0.0436118	-0.224645	0.383425	0.163	-0.127505	NA	2.05166	-0.217
2	AT1G65510 (ProSCOOP40)	0.509294	0.619848	-0.826103	0.545308	0.450575	-0.395873	2.09484	2.05	1.58233	2.05981	2.34162	0.994105	0.396444	0.267014	-1.20434	-0.105309	-0.179829	0.407797	0.510031	0.448	0.0768763	NA	0.252395	-0.403
2	AT5G36920 (ProSCOOP48)	0.145909	-0.246424	-0.770628	-1.09052	-0.457416	-0.449981	2.27951	2.88	-0.07391	-0.220761	-1.17387	-0.100004	-0.124478	NA	NA	0.0328725	NA	NA	NA	NA	-0.235701	NA	0.222235	-0.427
1	AT5G36925 (ProSCOOP49)	1.30156	1.63341	-0.145837	-1.01151	2.15069	1.86038	5.21929	5.47	0.370333	1.21888	-0.143949	0.805042	0.10137	NA	NA	1.92608	2.20803	1.59582	3.34533	2.16	0.00168152	3.61503	1.2716	-0.242
3	AT5G16023 (DVL1/RTFL18)	-0.8381	-1.87994	-2.89284	-0.814552	-4.69663	-5.07525	-2.67164	-3.07	-2.50047	NA	NA	NA	NA	NA	NA	-0.118969	NA	NA	NA	NA	-0.645913	NA	-2.0335	-1
2	AT3G02493 (DVL2/RTFL19)	-1.28346	-1.61738	-2.26161	-2.26104	-1.09534	-1.69033	0.462009	-0.808	NA	-0.582819	-0.637749	-0.270832	0.624865	-1.33396	0.440152	-0.0823839	NA	NA	NA	NA	NA	NA	NA	-0.178
3	AT1G67265 (DVL3/RTFL21)	-0.629123	-1.43178	0.960536	3.72418	-3.87083	-1.2919	-1.11915	1.38	NA	-0.0208903	-0.28079	-0.605469	0.474146	-0.831487	2.67683	0.0394862	0.0253784	0.239367	-0.0686731	0.0992	NA	-5.10965	NA	0.106
2	AT1G13245 (DVL4/RTFL17)	0.356928	-1.25237	-0.460535	0.357141	-1.20921	-0.972723	-0.738081	-0.48	-0.535	0.15063	0.423496	-0.0999022	0.0419715	0.717632	1.75497	0.182228	0.0614833	0.356527	1.35566	0.579	0.0201549	NA	0.56549	-0.18
3	AT3G25717 (DVL6/RTFL16)	0.816608	-0.119505	-2.06748	-0.801225	-3.46375	-4.28092	-2.40894	-1.72	-0.677667	-0.288664	-0.00858307	-0.291181	-0.0296442	-0.550786	-1.24993	-1.09752	-0.0408983	-0.03479	-0.165041	0.00828	-0.199169	-1.26152	-0.093646	-0.0352
2	AT3G55515 (DVL8/RTFL7)	0.0129276	-1.28319	-1.50825	-1.49193	-0.626373	-1.10088	-0.487555	-1.25	-1.633	0.0990591	-0.927877	0.269154	-0.964575	0.334616	1.85444	-0.0554245	-0.258225	-0.024771	0.136193	0.184	NA	NA	NA	-0.44
2	AT1G07490 (DVL9/RTFL3)	0.127841	-1.38638	0.846833	-1.01574	-1.35809	-3.12043	-0.980067	-0.814	-0.754667	-0.802965	0.000100012	-0.898588	0.203006	-1.6199	3.2818	-1.1289	NA	NA	NA	NA	0.40101	-1.81448	0.301092	0.271
1	AT4G13395 (DVL10/RTFL12)	1.96291	0.213824	2.95169	0.770741	2.40681	2.03193	2.92932	3.76	3.55833	0.70602	0.83722	0.416605	-0.692641	-0.0666433	3.51613	1.30612	1.19187	1.62104	0.978707	0.694	0.585029	4.88536	1.10366	0.392
2	AT2G39705 (DVL11/RTFL8)	0.135944	1.60607	-1.01364	-0.257568	0.390278	-0.422499	0.647533	0.489	0.700733	0.704129	0.363606	0.14102	-0.0670536	0.329973	-1.3198	-0.650372	NA	NA	NA	NA	-0.148048	NA	0.0832816	0.275
2	AT1G64585 (DVL12/RTFL22)	-0.167358	0.0732568	-0.105749	-0.193135	-0.15537	-0.0573185	0.0287663	-0.247	NA	NA	NA	NA	NA	NA	NA	0.0977536	NA	NA	NA	NA	NA	NA	NA	-0.0495
2	AT2G29125 (DVL13/RTFL2)	-0.201309	-1.15371	-1.12207	-1.26922	0.868165	-0.621759	0.76594	0.288	0.653457	-0.455367	0.399045	-0.697026	0.382931	-0.500078	0.442613	-0.363948	0.0459362	0.1819	0.0428119	0.00971	0.346944	NA	-0.292317	-0.551
3	AT3G63088 (DVL14/RTFL14)	-1.71001	-3.74507	-0.286663	-1.65647	-3.67985	-3.99442	-2.77566	-1.84	NA	-0.6324	-0.424384	-0.331691	0.388282	NA	3.44687	-0.106208	NA	NA	NA	NA	NA	NA	NA	-0.145
2	AT3G46613 (DVL15/RTFL4)	-0.878837	-1.41251	-1.38506	-1.26918	-0.812167	-1.12279	2.42056	-0.829	NA	NA	NA	NA	NA	-0.0340281	NA	0.0532118	NA	NA	NA	NA	NA	2.83439	NA	0.0548
3	AT2G36985 (DVL16)	0.159379	-1.34563	-1.79947	-2.93155	-2.47648	-4.16922	-1.92341	-0.56	-1.37967	0.707106	-0.736648	1.03876	0.148069	-0.0340281	NA	0.236558	-0.0170937	-0.0122595	0.0223543	-0.183	NA	NA	NA	0.0804
2	AT4G35783 (DVL17/RTFL6)	0.993384	-0.0776818	2.61873	0.974018	1.8495	2.06392	0.915053	1.65	-0.792068	-0.197532	0.220637	-0.51798	0.073782	-0.296413	1.18612	-0.220872	0.187139	0.261675	0.0123176	0.0313	-0.0410119	NA	-0.817107	-0.188
2	AT5G59510 (DVL18/RTFL5)	0.221035	0.58158	-1.568	-1.93181	0.0553437	-1.35565	0.549502	0.306	0.402667	NA	NA	-2.21526	-2.01048	0.118639	1.46643	4.21739	0.311121	0.179166	0.18021	-0.0476	-0.271454	2.83008	0.239078	-0.307
2	AT3G14362 (DVL19/RTFL10)	0.0621972	0.142488	-0.89017	-0.197021	0.131221	-0.17493	0.992497	-0.648	0.473333	NA	NA	NA	-0.83654	0.592406	-2.01172	0.147859	NA	NA	NA	NA	NA	1.37844	NA	0.491
2	AT3G53232 (DVL20/RTF1)	0.198837	0.955176	1.36889	0.158613	2.92413	1.49592	2.58988	2.12	NA	-0.266391	-1.26977	-0.363115	-1.05907	NA	NA	-1.09119	NA	NA	NA	NA	NA	3.26971	NA	-0.0366
2	AT3G23637 (DVL21/RTFL23)	-0.0490821	-0.962604	2.25424	0.777304	-1.40653	-1.44883	-1.48678	-0.131	NA	NA	2.14675	NA	-0.795548	NA	3.45121	0.11792	NA	NA	NA	NA	NA	NA	NA	0.365
3	AT1G53708 (DVL22/RTFL9)	-0.142585	-0.458705	-1.46137	-2.4222	-0.367125	-1.8094	-0.916051	-2.42	2.9596	2.36931	-0.196761	1.74262	0.0433316	-3.06212	-0.473894	-0.0727653	NA	NA	NA	NA	NA	NA	NA	-0.144
2	AT1G17235 (DVL24/RTFL11)	0.856353	-0.15909	-0.0251999	-0.0747121	1.15348	0.571496	1.00891	1.55	NA	NA	NA	NA	NA	NA	NA	-0.230528	NA	NA	NA	NA	NA	NA	NA	-0.453
2	AT3G23635 (DVL23/RTFL13)	0.25009	-0.496645	-0.185705	-0.445334	-2.89063	-2.38447	-1.41345	2.02	NA	0.835455	1.31577	0.714534	0.620838	-0.784667	3.80246	0.256435	NA	NA	NA	NA	NA	NA	NA	-0.0618
2	AT5G64900 (ProPEP1)	-0.190193	-1.09743	-2.53789	-1.68618	-0.880681	-1.65834	1.84826	1.47	0.792767	0.162396	-0.579907	0.936308	-0.0876832	0.0454524	3.63318	2.2222	-0.297927	-0.291322	0.177184	-0.202	1.3072	1.34949	0.574718	-0.253
1	AT5G64890 (ProPEP2)	0.610392	0.362657	-1.42179	-1.76771	0.106839	-0.197164	4.92573	3.65	2.19159	NA	2.92563	NA	1.35982	1.09354	5.95613	4.71665	1.16822	1.49759	1.70402	0.9	2.15365	5.35299	1.37034	0.0116
1	AT5G64905 (ProPEP3)	1.80259	1.93395	-0.884867	-0.992052	1.99666	2.11209	7.27809	6.32	2.37423	NA	1.42379	NA	0.16208	2.75431	5.24642	5.72297	0.219772	0.384264	0.587541	0.0791	2.31975	5.49798	1.83384	-0.0465
2	AT5G09980 (ProPEP4)	-0.246599	-0.415992	-0.589146	-0.665296	2.28024	1.53404	2.92566	1.98	0.01395	-0.9793	0.474921	-0.413427	0.388704	-0.409168	-2.13061	-0.0120522	0.160671	0.486715	-0.228044	0.0633	0.821589	1.7289	0.10317	0.272
2	AT5G09990 (ProPEP5)	-0.325944	-0.395169	0.282603	0.192127	-0.160751	0.716665	1.02214	0.129	1.05821	0.879734	-0.0664134	0.447247	-0.16499	-0.0994002	1.30312	-0.148546	-0.47535	-0.15278	-0.218407	-0.045	-0.129631	NA	0.36494	0.273
2	AT2G22000 (ProPEP6)	0.123447	0.0425553	-0.440628	0.0731803	-0.314548	-0.639593	-0.3888	-0.134	-1.0287	0.0672049	-0.13943	0.595268	-0.308437	0.15124	-0.251236	-0.911222	-0.0348261	-0.278165	-0.068577	-0.214	0.191441	NA	-0.173069	0.24
2	AT5G09978 (ProPEP7)	0.216858	0.515268	-0.0941449	-0.783341	-0.23462	-1.26888	0.296381	-1.4	-0.347	NA	-1.57	NA	-1.43282	-1.04359	-1.87229	-0.0223182	NA	NA	NA	NA	0.088308	NA	-0.103265	-0.117
2	AT1G02900 (RALF1)	0.389283	0.536142	-1.18688	-1.10952	0.208972	-0.309155	-0.871565	-2.67	0.613333	1.1143	-0.666638	0.221185	-0.0324732	-0.788882	-1.66806	0.16305	-0.00183251	0.0318994	0.0884201	0.0553	-0.0262932	NA	0.0381488	-0.32
2	AT2G32885 (RALF17)	-0.185144	-0.227654	0.64978	0.624574	-0.0235923	0.996521	-0.533195	0.139	NA	-2.44133	NA	-0.959841	NA	NA	3.76102	-0.0345939	0.426922	0.0531038	0.420544	-0.0545	NA	NA	NA	0.0436
2	AT3G05490 (RALF22)	0.213357	0.380511	1.18579	0.367542	-0.395786	-0.892102	-1.02153	0.886	-1.49967	-0.228337	-0.0988828	-0.412058	-0.276252	0.283111	0.359034	-0.791002	-0.361784	-0.218512	-0.0677329	-0.134	-0.0148584	NA	0.295284	0.575
2	AT3G16570 (RALF23)	-0.173012	-1.29618	0.0729209	0.42901	-0.250415	0.157035	0.105763	0.838	0.645667	0.169327	-0.186969	-0.15261	0.204292	-1.08024	-0.0158536	-0.820517	-1.54336	-1.15673	-1.33776	-1.01	0.0548908	NA	-0.0750998	-0.491
2	AT3G23805 (RALF24)	-0.345457	-0.216382	-0.343729	-0.51302	-1.58713	-1.67592	-1.75459	-0.143	-0.707333	0.174055	-0.852697	-0.115744	-0.264304	-1.45963	-1.1268	-1.47665	-0.246112	-1.37429	-0.294968	-0.848	0.0554341	NA	-0.0813738	0.0194
3	AT3G29780 (RALF27)	-0.364649	-0.409907	-0.706253	-1.82754	-0.516156	-1.88159	-1.49557	-3.4	-1.88133	NA	NA	NA	NA	NA	-0.595062	0.0462494	-0.0444122	-0.0777517	-0.17162	0.0252	-0.457418	NA	-0.392431	-0.115
2	AT4G13950 (RALF31)	0.0043161	-0.060484	-1.20507	-1.17199	-0.244512	-0.27361	0.164997	0.167	0.104667	0.0123425	0.162915	0.217842	0.140348	-0.924446	-0.474881	-0.101011	-0.0314132	-0.149593	0.0401738	-0.202	-0.0261595	NA	0.171453	-0.0817
2	AT4G14010 (RALF32)	-0.0537339	-0.432272	-0.847666	-1.51775	0.856314	0.97293	0.950935	0.134	0.478	0.393503	-0.207593	0.29309	-0.406027	-0.214431	0.538002	-1.16762	-0.0284262	0.812444	-0.450124	0.265	-0.160426	NA	0.120468	-0.305
2	AT4G15800 (RALF33)	0.35681	-0.373942	0.435237	0.17421	-0.0516479	0.00832131	0.0991974	0.933	-1.217	-0.143486	0.25135	-0.449143	0.193583	-0.215375	0.205703	-0.002126	-0.319123	0.215155	0.101157	0.0276	0.00225508	NA	0.307922	0.0622
2	AT5G67070 (RALF34)	-0.0361057	-0.200256	-1.45554	-1.28324	0.431435	-0.158702	-0.171082	0.0473	-0.222	-0.0330153	-0.438774	-0.0995373	-0.144547	-1.5025	-1.25362	-0.262998	1.64694	-0.240185	-0.581896	-0.99	-0.0813951	NA	-0.00905301	0.512
2	AT4G18510 (CLE2)	0.365263	1.00956	-2.41883	-1.67821	0.65637	-0.275642	-0.824961	-1.99	-1.0074	NA	NA	NA	NA	0.219067	-1.78323	-0.24136	-0.117693	0.106899	-0.0534988	-0.0248	-0.485544	-2.43162	-0.463522	-0.344
3	AT2G31085 (CLE6)	-0.261206	0.366615	-2.37068	-2.75555	-0.382779	-1.17136	-1.17051	-2.16	0.163033	-2.21689	NA	-0.215099	1.74336	-3.10875	-0.61746	0.177128	0.077654	-0.127024	-0.0235338	-0.0845	-1.2488	-2.44809	0.191452	2.76
2	AT1G67775 (CLE8)	-0.193556	-0.202368	-0.160643	0.123228	-0.200269	-0.203121	-0.148127	0.173	NA	NA	NA	NA	NA	NA	NA	-0.22691	0.0445152	-0.0028768	0.0094229	0.0504	NA	NA	NA	-0.0942
2	AT1G26600 (CLE9)	0.385025	1.08646	0.92292	1.12491	-0.33246	0.153779	-0.968344	-0.5	-0.0577	-0.0288237	-0.11258	-0.0461068	0.220666	NA	NA	-1.54052	-0.173643	0.027176	-0.0599077	0.043	0.159596	-1.06254	-0.186437	-0.109
2	AT1G69320 (CLE10)	0.62809	1.02292	-1.34885	-0.893658	-1.05943	-1.62823	-0.705527	-0.929	NA	0.585537	-0.156066	0.294512	-0.558998	NA	NA	-1.00197	-0.186375	0.320833	0.0214533	0.252	NA	NA	NA	0.277
2	AT1G68795 (CLE12)	0.268338	-0.383095	0.502054	0.222262	1.7673	3.39985	1.37495	0.72	-0.741	0.872237	-0.619379	0.945015	-2.09588	-1.54452	-1.0435	-0.101036	-0.325894	0.181098	0.0001197	0.173	0.250559	NA	-0.205213	0.128
2	AT1G73965 (CLE13)	-0.414542	-0.378614	-0.926578	-0.69732	0.103606	0.126314	0.02153	0.438	-1.88117	-0.231382	0.0261403	-1.69369	-1.40789	-0.693853	1.95063	0.45047	0.581527	0.71228	0.466816	0.373	-0.349567	1.07499	-0.312014	0.0745
1	AT1G63245 (CLE14)	0.381842	0.0671095	-2.31892	-2.60575	-0.136287	-0.182839	1.84431	1.78	-0.499563	0.561685	4.79726	1.41185	1.09087	NA	3.10976	1.69284	0.607122	1.58431	1.25369	1.47	0.0857381	NA	-0.0752888	-0.317
3	AT2G01505 (CLE16)	0.271641	-0.468548	-3.15998	-1.3824	-2.02315	-2.92979	-0.857606	-1.03	0.117733	-0.174676	0.221958	-0.178895	-0.0585648	-0.445104	-0.805077	-0.955212	-0.41513	-0.20557	-0.267572	-0.251	-0.0324961	NA	0.0502378	-0.167
2	AT1G70895 (CLE17)	0.0681376	0.0461241	-1.22507	0.2627	-1.11423	-0.636088	-0.246434	0.352	-0.74403	-0.287903	-0.350209	-0.229955	-0.689526	-0.343864	0.0534072	NA	-0.155177	-0.30033	0.0971703	-0.209	0.263961	NA	0.190092	0.132
2	AT1G66145 (CLE18)	0.0344738	-0.0206938	0.0119321	0.0149625	-0.00543447	0.0130122	0.00098808	0.0319	NA	NA	NA	NA	NA	NA	NA	0.0694797	-0.060082	0.135382	-0.10334	0.224	NA	NA	NA	-0.0863
3	AT3G24225 (CLE19)	-0.33811	-0.72298	-0.96704	-0.936103	-1.11127	-1.57871	-1.37455	-1.01	NA	-1.21689	0.544342	-1.2151	-1.30614	NA	NA	-0.306256	0.274224	0.0012428	-0.203666	-0.264	NA	NA	NA	0.517
2	AT1G05065 (CLE20)	0.280002	1.27976	-1.54652	-0.0772877	0.102632	0.501854	-0.286497	-0.155	NA	0.0861093	-0.422021	-0.227837	-0.297461	NA	2.85449	-0.984302	0.0485872	-0.30924	0.038433	-0.0619	NA	NA	NA	0.00749
2	AT5G64800 (CLE21)	-0.663983	-1.1165	-1.97644	-0.402326	-3.03514	-1.82241	-1.55338	-1.38	NA	0.126151	1.02965	0.193758	-0.143012	NA	NA	0.224324	-0.055537	-0.0821146	0.0440538	0.0587	NA	NA	NA	-0.0149
2	AT5G12235 (CLE22)	-0.283246	-0.544999	-1.14488	0.15905	-2.43473	-2.53455	-1.73708	-1.04	NA	-0.0730163	-0.512499	0.18961	-1.16158	-0.00990486	2.90001	-0.343338	0.027677	-0.0501174	0.153073	0.0726	NA	NA	NA	0.0685
2	AT3G28455 (CLE25)	-0.107308	0.0661815	0.158144	0.267302	0.097801	-0.56996	0.693384	0.714	-0.0351	0.35159	-0.0813028	0.374026	0.0277881	-1.43351	0.502491	-1.78682	-0.0514607	-0.181016	0.113507	0.098	0.0986242	NA	0.0274676	-0.102
2	AT1G69970 (CLE26)	-0.112087	0.0609103	-0.722426	-0.0154313	-0.967743	-0.768564	0.0523352	0.373	-0.10359	-0.88575	-0.833886	-0.274982	-0.0530407	NA	2.26368	NA	0.421156	0.357506	0.828339	0.376	0.0284952	NA	0.257284	-0.253
2	AT3G25905 (CLE27)	-0.259951	-0.565503	-1.29527	-0.787287	-1.56731	-1.4829	-0.973733	-0.819	0.357333	1.10598	1.54151	1.13429	-0.0503411	NA	NA	-0.777633	-0.186703	-0.205502	-0.119327	-0.116	0.0318186	-1.49927	-0.328143	0.442
2	AT5G12990 (CLE40)	-0.33681	0.943279	2.15827	3.21702	3.82281	2.70498	1.74226	1.55	NA	NA	0.392184	NA	-0.807747	NA	NA	-0.361794	0.0104184	-0.0685059	-0.168305	-0.08	NA	NA	NA	0.0404
2	AT3G24770 (CLE41)	-0.113186	-0.503364	-0.955624	-0.167728	-0.32286	-0.650696	-0.28865	0.0218	-0.00433333	-0.0975279	-0.164048	0.218693	-0.0103637	-0.251503	-1.5369	-0.459235	-0.188912	-0.789475	-0.156394	-0.557	0.175076	NA	0.0213085	0.751
2	AT2G34925 (CLE42)	-0.256657	-0.863664	-2.42713	-1.01935	-1.9425	-1.28765	-1.3662	-0.797	-0.296743	-0.141226	-0.2447	-0.128395	0.100697	-0.739995	2.12522	-0.769271	NA	NA	NA	NA	NA	NA	NA	0.0472
2	AT1G25425 (CLE43)	0.529521	0.93411	-1.3762	-1.56019	-0.907821	-0.281154	-0.379663	0.657	-0.637333	-0.146464	-0.167416	0.0796673	-0.0807577	NA	3.22437	-0.643066	0.254052	-0.030653	-0.155679	-0.185	0.134651	NA	0.171529	0.0542
2	AT4G13195 (CLE44)	0.532932	0.835003	-1.19805	-1.20532	-0.835364	-0.699265	0.177367	0.741	-0.250333	0.018227	0.201336	-0.128332	-0.118249	-0.781253	-0.749822	-0.364744	-0.150437	0.0294561	0.0004896	0.153	0.280587	NA	0.253536	1.48
2	AT1G69588 (CLE45)	0.0017639	-0.412077	-1.44144	-1.05656	-0.238355	-1.24401	0.490015	0.0767	-0.792343	NA	NA	NA	NA	-1.52564	1.28368	-0.366012	NA	NA	NA	NA	-0.167622	NA	-0.0387687	0.267
2	AT5G59305 (CLE46)	-0.461307	-0.0712366	0.115503	-0.450948	-1.04868	-0.534316	-0.595878	-0.748	NA	1.64673	1.31142	2.16969	0.799186	NA	NA	0.112607	-0.0505703	0.246951	-0.0996985	0.137	NA	NA	NA	0.117
2	AT1G13620 (CLEL1/RGF2/GLV5)	0.039523	-0.0653073	-0.381888	-0.428043	0.0607184	-0.310989	0.368374	-1.92	-0.283	NA	NA	NA	NA	-0.301362	0.931033	0.220197	0.211943	0.169604	0.100158	0.0783	NA	NA	NA	0.16
2	AT2G03830 (CLEL2/RGF8/GLV6)	-0.0975278	-0.811451	-1.88759	-2.07312	0.320186	-0.151881	-0.0585	-1.71	-1.9062	NA	1.08573	NA	-0.386958	0.0469744	-0.110706	0.360409	-0.0974209	-0.015622	-0.1396	-0.127	0.184545	NA	-0.0371468	-0.0537
2	AT2G04025 (CLEL3/RGF3/GLV7)	-0.491622	-0.459735	-0.139149	-1.35528	0.330553	-0.505851	-0.618002	-1.91	-0.3409	NA	NA	NA	NA	-0.461347	0.367997	0.0771039	0.134269	0.100398	0.0551798	0.14	-0.070627	NA	-0.62697	-0.301
2	AT3G02240 (CLEL4/RGF7/GLV4)	0.976762	0.842476	0.656941	-0.695551	-0.279376	0.590637	0.380629	-0.588	-0.609233	NA	NA	NA	NA	1.56462	0.76903	1.87148	0.59726	1.10095	0.684466	0.986	0.215441	2.95515	0.0689499	0.343
2	AT4G16515 (CLEL6/RGF6/GLV1)	-0.0278102	0.311626	0.618655	0.290849	1.70533	1.07946	-0.0021137	0.254	0.698333	-0.136137	-0.654313	-0.117617	-0.103284	-0.461731	NA	-2.56985	0.612284	-0.87722	-0.0035479	-0.955	-0.3188	-2.40582	0.460199	0.516
2	AT5G51451 (CLEL7/RGF5/GLV10)	0.104617	0.313359	2.37091	2.11152	0.660411	1.55903	0.837786	1.62	0.433333	-0.162554	0.622367	-0.427792	0.433367	0.240631	1.27392	0.00107	0.509312	0.113399	0.360925	0.0587	0.743663	NA	0.5784	-0.113
2	AT5G60810 (CLEL8/RGF1/GLV11)	-0.191225	-0.1256	0.0538741	0.156414	0.459869	0.271209	-0.146531	0.193	NA	NA	NA	NA	NA	NA	3.76102	NA	0.130342	0.0440589	0.116656	0.123	NA	NA	NA	-0.0495
2	AT5G64770 (CLEL9/RGF9/GLV2)	0.140285	0.22086	-1.03688	-1.57313	-1.27953	-1.95281	-1.00893	-1.82	0.746	0.0274931	-0.559619	0.0885227	-0.22021	NA	NA	-1.9509	-0.601148	-1.95942	-0.77949	-1.4	-0.019262	-2.15073	0.797699	0.396
2	AT3G30350 (RGF4/GLV3)	-0.528709	-0.831459	0.149615	0.189331	0.114891	-0.959851	-1.06508	-3.46	-0.557767	NA	NA	-1.16336	NA	-0.0682478	-2.02876	-0.151164	0.302793	0.0257579	-0.0033523	-0.0219	-0.365703	NA	-0.239671	-0.0202
2	AT3G60650 (RGF10)	0.313038	0.380486	0.196436	0.113207	-1.01997	-2.31798	-0.470092	-0.951	0.848733	-0.344464	-0.406235	0.185966	-0.434764	-0.734094	1.123	0.0116624	-0.0762135	0.0303613	-0.0501635	0.105	-0.577979	NA	1.77899	1.76
2	AT5G15725 (GLV9)	-0.0874943	0.156111	-1.14561	-1.18493	1.05559	0.138768	-0.807718	-1.09	NA	NA	NA	NA	NA	NA	3.00483	0.574082	-0.0991514	0.0865445	-0.108508	0.0385	NA	NA	NA	0.0896
2	AT1G13590 (PSK1)	0.614695	0.67598	0.408823	-0.36436	0.390159	-0.580668	-0.290413	-2.29	-1.21757	NA	NA	NA	NA	0.157106	-2.78273	0.326914	-0.0547021	0.137101	-0.0317916	0.015	0.046808	1.19157	0.149245	0.519
1	AT2G22860 (PSK2)	0.342038	1.53374	0.973715	1.18478	2.83482	2.89503	3.73625	3.08	2.094	0.141827	1.21662	0.160909	0.094541	0.113678	0.262334	1.63685	0.197624	1.63286	0.70182	1.43	0.326029	2.97943	0.36152	-0.555
2	AT3G44735 (PSK3)	0.484429	0.862642	-0.703431	-1.75632	0.997142	2.17412	1.41374	1.56	-0.1	0.401443	-0.0618781	0.469206	-0.113358	-2.19498	-0.8016	-1.67242	-1.22921	-1.82453	-0.875325	-0.916	0.137796	NA	0.498399	0.104
2	AT3G49780 (PSK4)	0.526943	0.797381	1.57831	2.27741	0.3617	-0.190296	1.71254	1.62	1.515	0.273165	2.96903	0.914092	0.505631	0.872913	-0.854849	1.86905	0.599644	1.37641	1.97977	1.84	0.20966	2.46921	0.359839	-0.485
2	AT5G65870 (PSK5)	NA	NA	NA	NA	NA	NA	NA	NA	0.717333	-0.283292	-0.151168	-0.110871	-0.443453	0.0782061	0.202767	0.27746	-0.418363	0.314693	0.207924	-0.0698	0.0461024	1.67748	0.0194701	0.0335
2	AT4G37720 (PSK6)	-0.0895986	0.124033	0.855677	0.296092	-0.0407761	-0.0600546	2.11459	2.88	NA	NA	NA	NA	NA	NA	NA	3.18559	-0.0801461	0.187922	-0.0921731	0.0776	NA	NA	NA	-0.324
2	AT5G58650 (PSY1)	0.930462	1.52349	0.956288	-0.562509	2.57189	3.18574	2.11413	1.46	0.320333	0.42605	-0.135543	-0.25212	0.0473634	0.103468	-0.550151	-0.397282	0.752664	0.945474	1.11354	0.382	-0.0424865	NA	0.0836439	-0.0143
2	AT3G47295 (PSY2)	0.427934	0.250259	-0.647874	-0.649219	1.51706	0.426121	1.22219	-0.0737	1.01333	0.070461	-0.169339	-0.0645576	-0.135969	-1.51618	NA	-0.760833	-0.0924726	0.173589	-0.0218171	0.0412	-0.106477	NA	-0.343235	-0.454
2	AT2G29995 (PSY3)	-0.206273	-0.129568	-0.745931	0.0771987	-0.464905	0.147616	-0.363534	-0.357	-0.935	0.514083	0.314455	0.19405	-0.279937	0.492439	-1.50882	-1.07036	0.716838	0.940094	1.0082	0.576	-0.0622195	NA	-0.0322657	0.041
2	AT1G07175 (PSY4)	-0.200398	0.0623053	-0.456449	-1.3142	-0.138079	-0.893366	0.730241	0.774	-0.992483	-0.444886	1.97687	-1.16277	1.33993	-0.788078	1.46436	0.169235	NA	NA	NA	NA	-0.225417	NA	0.0631155	0.0697
2	AT1G74458 (PSY6)	-0.164128	-0.383397	-1.02503	-1.05721	-0.717274	-0.53033	-0.582038	-1.44	0.984333	0.753921	1.03849	0.113209	0.684284	-0.246078	-3.00102	-2.13624	NA	NA	NA	NA	-0.148677	NA	0.118256	-0.619
2	AT3G49305 (PSY7)	0.102538	0.0328316	0.316407	0.333798	-0.0867486	-0.0668266	-0.23044	0.258	NA	NA	NA	NA	NA	NA	NA	-0.0354808	0.0436654	-0.172051	0.132505	-0.184	NA	NA	NA	-0.364
2	AT3G47510 (PSY8)	-0.509813	-0.281131	-0.694991	-0.410773	0.797353	1.28225	1.52909	0.977	-0.00333333	0.0796234	-0.607623	-0.0129235	-0.562799	-0.171583	-2.39586	-0.965018	-0.235935	0.165008	-0.0582617	-0.0081	0.0317705	1.47856	0.476019	-0.109
2	AT1G68765 (IDA)	0.770049	0.523326	0.740685	0.285194	0.394776	2.42896	1.40359	3.91	0.229733	1.0377	1.66486	1.82813	0.276652	-1.14771	3.18327	2.48039	1.01	1.18088	1.79035	1.23	NA	NA	NA	0.0358
2	AT3G25655 (IDL1)	0.331609	0.8422	-2.60415	-2.52203	-0.888271	-1.48006	3.33462	2.94	-0.0222667	NA	-1.82353	NA	NA	-0.460141	1.79666	1.01325	0.280108	0.565021	0.167098	0.201	0.161153	NA	0.271782	-0.1
2	AT5G64667 (IDL2)	0.051739	-0.281385	-1.75803	-1.31549	-1.69161	-1.09412	-1.06196	-0.349	-0.613633	0.746844	0.0800688	0.593637	-0.25879	NA	NA	0.905412	NA	NA	NA	NA	0.639395	NA	0.654711	-0.0164
3	AT5G09805 (IDL3)	-0.392475	-2.54629	-1.21763	-0.178893	-3.69402	-3.58158	-2.66767	-0.542	0.521	-0.490862	-2.25349	-0.693813	-0.612961	NA	NA	-0.95635	NA	NA	NA	NA	0.311836	NA	1.86936	-0.479
3	AT1G76952 (IDL5)	-0.0198703	-0.409926	-3.25079	-3.83534	-0.0152954	-0.221188	0.43579	-1.2	-0.361793	0.957731	-0.690071	1.26557	0.397917	-2.67443	0.637442	-0.295754	NA	NA	NA	NA	0.0759349	NA	-0.346889	-0.441
1	AT5G05300 (IDL6)	2.12042	2.32424	0.172385	-0.0204141	3.36313	3.09019	5.23133	4.94	NA	0.941049	2.0243	1.755	0.811111	0.32011	NA	-0.0755839	NA	NA	NA	NA	NA	5.9668	NA	0.354
1	AT3G10930 (IDL7)	3.36078	2.41481	2.32101	1.18838	3.78624	3.11388	4.78728	4.85	1.7231	0.344916	0.594124	0.240447	-0.133031	0.866751	2.09547	0.510533	0.854388	1.55241	1.29216	1.17	0.4171	3.03725	0.984757	0.0334
1	AT4G28460 (PrePIP1)	2.07643	2.69569	0.855068	1.77466	1.47799	2.34176	6.47031	8.02	NA	0.473459	1.72269	0.497216	0.288273	NA	NA	3.16791	1.42184	2.17363	2.04668	1.51	NA	2.89331	NA	-0.00765
1	AT4G37290 (PrePIP2)	1.34125	1.12268	0.221436	-1.28688	1.03751	0.509684	3.10237	5.09	1.47733	0.111002	2.18981	1.11847	0.312393	NA	6.23537	4.22153	0.640387	2.70352	0.824342	1.52	NA	7.44292	NA	-0.0972
1	AT2G23270 (PrePIP3)	1.4357	2.0371	0.144121	-0.00031859	-0.016843	0.593662	4.852	6.41	NA	0.425527	1.69842	0.951663	0.154162	1.68888	NA	5.58707	0.333585	0.75704	0.380292	0.29	NA	7.03889	NA	0.212
2	AT1G49800 (PrePIPL1/CEP16)	-0.0479037	0.0275408	0.091218	-0.0342942	-0.0175032	-0.0119354	-0.0334985	0.749	NA	NA	NA	NA	NA	NA	NA	0.163892	0.136214	0.458805	0.14167	0.173	NA	NA	NA	0.0457
2	AT3G06090 (PrePIPL2)	-0.775625	-0.802069	0.0339087	-0.764617	-0.573305	-0.802259	0.263481	-0.421	NA	NA	NA	NA	NA	NA	NA	0.113537	0.179282	0.218647	0.0526501	0.12	NA	NA	NA	0.132
2	AT4G37295 (PrePIPL3)	-0.033966	0.0566203	-0.25072	0.695053	-0.400277	1.10445	0.534627	-0.928	-1.10906	0.186186	NA	0.895999	NA	-1.53329	3.25049	3.32646	0.418057	0.889651	-0.0223911	0.106	0.467528	1.45284	-0.0950462	-0.271
2	AT5G43066 (PrePIPL4)	-0.130035	0.0440656	-0.0196224	-0.0672661	0.571428	-0.0151853	0.159506	-0.118	NA	NA	NA	NA	NA	NA	NA	0.496603	0.106398	0.286846	0.0218726	0.126	NA	NA	NA	-0.12
3	AT1G47485 (CEP1)	-0.868245	-0.336586	-2.49596	-5.03964	-2.37915	-4.30213	-2.33762	-0.78	NA	NA	-0.432895	NA	-0.490624	NA	NA	-0.0084987	-0.0594761	-0.104237	-0.135213	-0.17	NA	-5.22756	NA	0.0646
2	AT2G23440 (CEP3)	0.178482	0.47116	-0.107631	-0.195794	0.428164	0.0267325	-0.26397	-0.241	NA	NA	NA	NA	NA	NA	3.55487	0.0687438	0.28104	-0.158425	0.12569	-0.0953	NA	NA	NA	0.0575
2	AT2G35612 (CEP4)	-0.0425777	-0.147001	-1.64126	-2.28832	-0.186347	-0.915414	-1.43448	-1.66	NA	NA	NA	NA	NA	0.158145	-0.205175	0.205375	-0.0313272	-0.0199666	-0.0990659	0.141	NA	NA	NA	0.0524
2	AT5G66815 (CEP5)	0.412583	0.287583	-1.23864	-2.0712	0.690647	-0.196436	-0.138523	-1.99	-3.1709	NA	NA	NA	NA	-1.02193	3.11048	0.340027	0.454816	0.0838828	0.511042	0.127	0.090987	NA	-0.906359	-0.24
2	AT5G66816 (CEP6)	0.404353	0.481266	-1.81152	-2.40543	0.078545	-1.19055	-1.49228	-1.93	NA	NA	NA	NA	NA	NA	3.55911	0.206063	0.0258984	-0.0605349	-0.056389	-0.144	NA	NA	NA	0.124
2	AT3G50610 (CEP9)	0.181756	-0.519236	-0.696559	-3.39058	0.977807	0.846763	-0.418838	-2.01	-1.53229	0.0631676	0.0430412	0.559412	0.0717599	NA	NA	0.111055	NA	NA	NA	NA	-0.266059	NA	-1.29184	0.0277
2	AT1G16950 (CEP13)	1.3371	0.436445	-0.294985	0.264421	0.143637	0.0623135	0.361669	0.332	NA	NA	NA	NA	NA	NA	NA	0.0539536	0.106522	0.326732	-0.103698	0.132	NA	NA	NA	0.204
1	AT1G29290 (CEP14)	1.56442	1.49307	-1.27728	-0.156764	1.35292	0.981311	3.69122	3.15	-0.00266667	0.9441	3.04088	0.163995	1.11091	1.15115	2.9173	2.67533	1.14361	2.05397	0.907161	1.09	0.369633	4.35616	0.90976	0.424
2	AT2G40530 (CEP15)	0.137485	0.219136	-0.665902	-0.624708	-0.981696	-1.09536	-0.755834	-1.09	0.783133	-0.0662848	-0.186525	-0.32936	0.0300793	-0.156566	-1.07522	-2.3702	-0.348784	-0.358422	-0.40919	-0.417	-0.213752	NA	0.566733	-0.107
2	AT2G16385 (CIF1)	0.193135	-0.0315724	0.38233	0.267874	0.641492	0.541112	-0.0503953	-0.51	-0.96228	-0.0599142	NA	-0.485363	NA	0.623214	2.7013	-0.0044405	0.0511339	-0.106807	-0.0714008	-0.0915	-0.0158867	NA	-0.216565	0.0248
2	AT4G34600 (CIF2)	-0.0581852	-0.53514	-0.509415	-0.731635	-0.00573758	-0.591306	-0.405217	-1.74	0.212667	-0.611031	0.656649	-0.580741	0.240043	-0.276253	-2.27111	-0.466327	0.114944	0.45815	-0.102892	0.157	0.00764726	NA	0.240615	-0.29
2	AT5G04030 (CIF3)	-0.187795	-0.167527	-0.211338	-0.216967	-0.202834	-0.191617	0.257752	-0.215	NA	NA	NA	NA	NA	NA	NA	-0.103655	0.111569	0.234634	0.36665	0.224	NA	NA	NA	-0.0892
2	AT1G28375 (CIF4)	0.147488	-0.113483	0.42671	-0.154644	0.194023	-0.131441	0.613138	0.583	NA	NA	NA	NA	NA	NA	NA	0.0100729	0.216211	0.11707	0.220192	-0.0684	NA	NA	NA	-0.0815
2	AT5G01075 (TWS1)	0.171764	-0.134229	-1.97534	-1.80343	-0.50983	-0.760137	-0.174943	0.0777	-0.1494	-0.343214	-0.746922	-0.392376	-0.0635174	-2.02567	2.18113	-1.27925	-0.243649	-1.43702	-0.743254	-1.3	0.0573911	-1.60831	0.250895	0.123
2	AT2G31090 (TAX1)	0.144828	-0.249256	-0.341492	-0.725373	0.172254	-0.173414	-0.301219	0.281	0.358667	0.556135	0.808792	0.615474	0.295731	0.431692	0.577792	0.0698351	NA	NA	NA	NA	0.211239	1.16218	0.347421	-0.00521
2	AT2G20562 (TAX2)	-0.451824	-0.396212	-1.30805	-1.92003	-0.790973	-1.26936	-0.797325	-0.435	-1.66073	0.863305	0.731192	1.16589	0.622267	-0.583201	3.72829	3.20831	0.866445	1.10149	1.19388	0.77	0.37986	2.18744	0.977245	0.474
2	AT2G20875 (EPF1)	0.136547	0.344439	-1.41273	-0.572983	-1.00064	-1.56722	-0.712032	-0.497	0.0436	0.0995527	-0.246622	0.257254	0.233068	NA	NA	-0.949676	-0.0130004	-0.644894	-0.0462259	-0.287	-0.899615	-1.48101	-0.0762472	0.404
2	AT1G34245 (EPF2)	2.99739	-0.85267	-0.463468	1.56942	-1.42892	-2.32726	-0.484392	-0.857	0.0951667	0.232397	0.107113	0.00364928	-0.477364	NA	NA	-0.0505978	0.122319	-0.0858244	-0.017115	-0.257	-0.37491	NA	0.257595	0.235
2	AT5G10310 (EPFL1)	0.188144	-1.39579	0.544448	1.06399	-0.289051	-1.64709	-0.497366	-0.382	-1.01983	0.109072	0.241019	-0.0773061	0.209863	0.258762	2.07662	-0.853929	-0.0410094	0.0739197	0.0126396	-0.0185	0.25084	-1.54504	0.286387	0.0706
2	AT4G37810 (EPFL2)	-0.114407	-1.00968	-0.494537	-1.01915	-1.03086	-1.42931	-0.368035	0.301	-0.281067	0.000941839	0.572645	0.15895	0.559387	NA	NA	-0.564184	-0.161221	-0.130336	-0.162825	-0.258	0.0569139	-1.6313	-0.0986581	-0.353
2	AT4G14723 (EPFL4)	0.251796	-0.118269	0.800905	0.10565	0.151782	-0.103167	-0.108449	-0.0988	NA	-0.182641	1.28436	-0.463087	-0.511548	NA	NA	0.162933	-0.096895	-0.18454	0.0302872	0.0597	NA	NA	NA	0.171
2	AT3G22820 (EPFL5)	-0.17171	-0.35236	-0.708309	0.0406075	-1.70299	-0.881579	-0.353488	-0.466	0.165543	0.714201	0.305638	1.5228	-0.0320872	NA	NA	-0.976045	-0.178749	-0.399994	-0.0053149	-0.0368	-0.454583	NA	0.260975	-0.0618
2	AT2G30370 (EPFL6)	-0.0251084	-0.447162	-0.486255	-0.752749	0.220464	-0.876281	-0.711105	-0.969	-0.125667	-0.0818257	0.935787	0.0827312	0.712081	-1.01821	NA	0.0882088	0.0459974	0.615627	0.476086	0.37	0.18904	NA	0.0966409	0.0358
2	AT4G12970 (EPFL9)	-0.268874	-1.18232	-0.396249	0.43714	-1.6712	-2.26585	-1.37394	-1.59	-0.278333	-0.0523688	-0.887088	-0.190654	-0.188959	NA	NA	-1.89736	-0.184587	-0.204793	-0.20531	-0.209	0.202424	-2.11227	0.0130791	-0.399
3	AT4G33730 (CAPE1)	-0.847799	-1.20635	-2.2344	-1.96215	-1.08608	-1.98023	-2.65709	-4.59	0.33144	NA	NA	NA	NA	-0.847371	-0.833969	0.272247	-0.292704	-0.0741674	0.0444036	-0.0872	-0.730385	NA	-0.593395	-0.0654
3	AT4G25780 (CAPE2)	-0.297164	-1.25184	-1.03549	-1.55576	-1.26981	-1.79823	-1.04656	-0.611	-1.021	-0.30898	-2.30563	-0.830067	-0.0496245	-1.01149	-0.257939	0.679648	-0.052025	-0.846532	-0.398148	-0.973	-0.11311	-1.90098	-0.672202	-1.25
1	AT4G33720 (CAPE3)	4.64799	4.32331	2.54632	4.0253	0.81616	0.930319	4.35487	1	-0.101667	NA	NA	NA	NA	1.86489	2.94724	0.874906	-0.0753618	-0.0585087	0.0814271	-0.103	-0.0141483	NA	-0.913766	0.0308
3	AT4G25790 (CAPE4)	-0.361493	-0.629073	-0.707584	-0.733919	-1.06373	-1.44674	-1.91637	-2.68	-1.33363	NA	NA	NA	-0.595443	-1.18037	0.233837	-0.0676628	0.0670578	0.0851836	0.286703	0.166	-0.680126	NA	-0.058782	-0.000651
3	AT5G57625 (CAPE5)	-0.730756	-0.677619	-1.33116	-2.05353	-1.39261	-2.28427	-1.43919	-5.27	-0.517667	NA	NA	NA	NA	-1.0422	-2.34897	0.155279	-0.0446334	0.154121	0.0156308	-0.0607	-0.267463	NA	0.141335	1.26
2	AT4G30320 (CAPE6)	-0.379861	-0.823133	-0.184057	-0.787495	-0.717559	-0.43458	-0.795837	-0.512	-0.699343	1.22149	0.000604127	1.14257	-0.715314	-0.408385	-0.669372	0.224154	0.0740431	-0.0589638	-0.0107078	0.0627	-0.195937	NA	0.00429547	0.243
2	AT2G14580 (CAPE7/PRB1)	0.86301	1.51978	-0.707332	-1.41574	0.920212	0.762118	-0.849085	-1.72	-0.578667	0.0682623	0.512233	0.302895	-0.335876	NA	NA	1.2052	-0.719746	0.356376	-0.0430842	0.685	0.123054	1.10529	-0.757543	0.118
1	AT2G14610 (CAPE9/PR1)	4.66433	3.95168	-0.008244	3.98572	-0.284707	2.90168	-0.0605455	-0.0698	-0.0154333	2.56975	4.70412	5.17818	1.80839	NA	NA	4.69405	-1.49048	1.83823	0.0995691	1.81	0.191793	2.49214	-2.53781	0.114

## Sheet: Cluster I II and III
Cluster	Gene	Cold 2h	Cold 6h	Heat 2h	Heat 6h	Dry 2h	Dry 6h	Salt 2h	Salt 6h	Sorbitol	Hpa Waco9 1dpi	Hpa Waco9 5dpi	Hpa Emoy2 1dpi	Hpa Emoy2 5dpi	Fo5176 2dpi	Fo5176 4dpi	Bc 3dpi	Pst DC3000 6hpi	Pst DC3000 12hpi	Pst DC3000hrpA- 6hpi	Pst DC3000hrpA- 12hpi	ISX 1h	ISX 9h	ixr1-1	PMEIox
1	AT1G36640 (ProSCOOP20)	1.41094	1.65895	2.8394	5.53673	0.399394	0.436988	3.4452	3.02	0.218067	-0.261181	1.68252	-0.438452	0.517128	2.86709	3.2822	0.447659	0.187164	0.35535	0.662715	0.329	0.491052	1.7281	0.805987	-0.631
1	AT1G36622 (ProSCOOP23)	-0.0733221	0.0229789	-0.295487	-0.249054	-0.283457	-0.261606	1.00882	1.85	0.8683	0.369757	2.27954	0.244275	0.855734	3.00238	4.73074	5.01494	2.54034	3.43841	4.11597	3.35	0.0841648	3.20483	1.64352	-0.158
1	AT1G24145 (ProSCOOP31)	0.896835	1.07886	-1.03393	-1.21957	1.3075	1.96944	2.01013	1.82	2.02567	1.8042	2.64115	2.15284	0.889483	2.95895	2.5778	1.13559	0.34591	0.951561	0.38975	0.975	0.127991	3.68409	2.55677	-0.445
1	AT5G36925 (ProSCOOP49)	1.30156	1.63341	-0.145837	-1.01151	2.15069	1.86038	5.21929	5.47	0.370333	1.21888	-0.143949	0.805042	0.10137	NA	NA	1.92608	2.20803	1.59582	3.34533	2.16	0.00168152	3.61503	1.2716	-0.242
1	AT4G13395 (DVL10/RTFL12)	1.96291	0.213824	2.95169	0.770741	2.40681	2.03193	2.92932	3.76	3.55833	0.70602	0.83722	0.416605	-0.692641	-0.0666433	3.51613	1.30612	1.19187	1.62104	0.978707	0.694	0.585029	4.88536	1.10366	0.392
1	AT5G64890 (ProPEP2)	0.610392	0.362657	-1.42179	-1.76771	0.106839	-0.197164	4.92573	3.65	2.19159	NA	2.92563	NA	1.35982	1.09354	5.95613	4.71665	1.16822	1.49759	1.70402	0.9	2.15365	5.35299	1.37034	0.0116
1	AT5G64905 (ProPEP3)	1.80259	1.93395	-0.884867	-0.992052	1.99666	2.11209	7.27809	6.32	2.37423	NA	1.42379	NA	0.16208	2.75431	5.24642	5.72297	0.219772	0.384264	0.587541	0.0791	2.31975	5.49798	1.83384	-0.0465
1	AT1G63245 (CLE14)	0.381842	0.0671095	-2.31892	-2.60575	-0.136287	-0.182839	1.84431	1.78	-0.499563	0.561685	4.79726	1.41185	1.09087	NA	3.10976	1.69284	0.607122	1.58431	1.25369	1.47	0.0857381	NA	-0.0752888	-0.317
1	AT2G22860 (PSK2)	0.342038	1.53374	0.973715	1.18478	2.83482	2.89503	3.73625	3.08	2.094	0.141827	1.21662	0.160909	0.094541	0.113678	0.262334	1.63685	0.197624	1.63286	0.70182	1.43	0.326029	2.97943	0.36152	-0.555
1	AT5G05300 (IDL6)	2.12042	2.32424	0.172385	-0.0204141	3.36313	3.09019	5.23133	4.94	NA	0.941049	2.0243	1.755	0.811111	0.32011	NA	-0.0755839	NA	NA	NA	NA	NA	5.9668	NA	0.354
1	AT3G10930 (IDL7)	3.36078	2.41481	2.32101	1.18838	3.78624	3.11388	4.78728	4.85	1.7231	0.344916	0.594124	0.240447	-0.133031	0.866751	2.09547	0.510533	0.854388	1.55241	1.29216	1.17	0.4171	3.03725	0.984757	0.0334
1	AT4G28460 (PrePIP1)	2.07643	2.69569	0.855068	1.77466	1.47799	2.34176	6.47031	8.02	NA	0.473459	1.72269	0.497216	0.288273	NA	NA	3.16791	1.42184	2.17363	2.04668	1.51	NA	2.89331	NA	-0.00765
1	AT4G37290 (PrePIP2)	1.34125	1.12268	0.221436	-1.28688	1.03751	0.509684	3.10237	5.09	1.47733	0.111002	2.18981	1.11847	0.312393	NA	6.23537	4.22153	0.640387	2.70352	0.824342	1.52	NA	7.44292	NA	-0.0972
1	AT2G23270 (PrePIP3)	1.4357	2.0371	0.144121	-0.00031859	-0.016843	0.593662	4.852	6.41	NA	0.425527	1.69842	0.951663	0.154162	1.68888	NA	5.58707	0.333585	0.75704	0.380292	0.29	NA	7.03889	NA	0.212
1	AT1G29290 (CEP14)	1.56442	1.49307	-1.27728	-0.156764	1.35292	0.981311	3.69122	3.15	-0.00266667	0.9441	3.04088	0.163995	1.11091	1.15115	2.9173	2.67533	1.14361	2.05397	0.907161	1.09	0.369633	4.35616	0.90976	0.424
1	AT4G33720 (CAPE3)	4.64799	4.32331	2.54632	4.0253	0.81616	0.930319	4.35487	1	-0.101667	NA	NA	NA	NA	1.86489	2.94724	0.874906	-0.0753618	-0.0585087	0.0814271	-0.103	-0.0141483	NA	-0.913766	0.0308
1	AT2G14610 (CAPE9/PR1)	4.66433	3.95168	-0.008244	3.98572	-0.284707	2.90168	-0.0605455	-0.0698	-0.0154333	2.56975	4.70412	5.17818	1.80839	NA	NA	4.69405	-1.49048	1.83823	0.0995691	1.81	0.191793	2.49214	-2.53781	0.114
2	AT5G44568 (ProSCOOP4)	0.8154	0.872431	-0.405217	-1.51532	1.41178	-0.39137	2.47676	2.9	0.168333	1.23622	1.87469	2.78251	1.05163	-0.783407	3.79739	-1.95015	NA	NA	NA	NA	0.13914	1.91782	1.21524	0.0443
2	AT5G44570 (ProSCOOP5)	0.603898	0.00165939	0.0823446	-0.00523101	0.612886	0.710763	0.912733	1.12	NA	0.0231216	2.57407	1.15596	1.45493	NA	NA	NA	1.03071	0.385767	0.118748	-0.122	NA	3.15647	NA	0.246
2	AT5G44572 (ProSCOOP6)	-0.0674553	-0.185648	0.0587165	0.450454	-1.88994	-1.47556	-1.20345	-0.909	0.19772	0.649817	1.14407	0.758448	0.810656	-0.377532	1.86042	0.565137	NA	NA	NA	NA	-0.16642	-1.52417	1.58786	0.713
2	AT5G44574 (ProSCOOP7)	-0.195132	-0.200857	-0.166194	-2.05493	-0.255555	-1.38943	-0.350632	-0.818	0.153473	0.908982	2.26596	1.7482	1.13098	-1.73044	-0.339242	0.319549	NA	NA	NA	NA	0.0302921	NA	0.851157	0.0729
2	AT5G44575 (ProSCOOP8)	-0.241492	0.872378	0.108829	-0.577221	-0.247828	0.252153	0.502816	3.4	1.0447	1.24284	2.18711	1.52798	0.682331	-0.711394	1.47601	1.12014	0.80794	-0.945097	2.20941	1.12	0.430462	-1.38894	3.30484	0.0103
2	AT5G44578 (ProSCOOP9)	0.299102	0.338912	0.0419002	-0.953094	0.388305	0.0409492	-0.287688	-0.409	0.02	0.162396	1.06887	0.0518623	1.41379	-0.0964809	3.14136	-1.536	NA	NA	NA	NA	-0.274759	NA	0.0456041	0.0485
2	AT5G44580 (ProSCOOP10)	-0.311531	-0.374788	-0.279148	-0.770107	-0.475486	-1.75952	-0.272646	-0.0307	0.281	0.167969	0.524694	-0.0326349	0.195778	-0.45543	2.06295	0.111449	-0.207314	-1.446	0.0838899	-0.599	0.138763	NA	1.12229	0.443
2	AT5G44582 (ProSCOOP11)	0.068199	0.116692	-0.426195	-1.58382	-0.922651	-2.14932	-0.203924	1.04	0.148567	0.541953	0.4477	0.659401	0.395916	1.0381	0.577462	-0.540383	-0.141169	-1.02631	0.0110383	-0.358	0.435711	1.01363	0.818325	-0.531
2	AT5G44585 (ProSCOOP12)	1.29826	2.53798	-0.54785	-0.768513	0.802177	0.586178	2.38884	2.25	-0.113333	0.669583	0.716228	1.21841	0.933043	2.23422	-0.0411795	-0.0258226	1.30786	1.06937	2.53961	1.92	0.560489	1.69804	1.18622	-0.316
2	AT1G22885 (ProSCOOP13)	NA	NA	NA	NA	NA	NA	NA	NA	0.203333	0.333621	-0.0318884	-0.354523	0.13585	0.264818	2.08254	NA	0.0721523	0.0724341	0.0621447	0.0484	0.273422	1.06015	0.421376	-0.314
2	AT1G22890 (ProSCOOP14)	-0.0548377	0.0910587	0.549142	1.11086	0.0242192	0.845446	0.372387	0.339	1.14233	0.494075	1.12099	-0.226462	0.391365	0.0445735	5.72146	0.701229	0.147399	1.28288	0.965108	1.08	-0.0974809	3.23401	0.724053	0.263
2	AT5G08760 (ProSCOOP15)	2.09559	2.15104	0.984247	-0.389909	-0.689885	-2.35082	0.16713	2.23	-0.574333	1.18189	1.9751	2.48262	0.984314	-1.73048	3.66846	-0.471469	NA	NA	NA	NA	0.204519	1.30427	1.34519	0.505
2	AT1G65481 (ProSCOOP17)	NA	NA	NA	NA	NA	NA	NA	NA	-3.1252	-0.794864	2.0818	0.36041	0.212088	0.590231	-0.0163196	0.0582508	NA	NA	NA	NA	0.215351	2.14663	-0.20138	0.385
2	AT3G13432 (ProSCOOP24)	0.503347	0.39277	-2.30135	-0.222536	0.0505764	-0.554307	1.03812	0.229	-0.851667	NA	4.34295	-0.368904	2.31365	0.671349	2.0506	0.272942	NA	NA	NA	NA	0.409025	NA	0.509614	-0.0527
2	AT3G13435 (ProSCOOP26)	0.635675	0.75253	0.448374	-0.0107127	0.173091	-0.819597	1.355	-0.228	-0.272	NA	3.40072	NA	1.83524	0.410599	-0.192115	-0.0279212	0.0103494	0.347003	0.20272	0.344	0.332181	NA	0.315268	-0.206
2	AT3G13437 (ProSCOOP27)	0.78118	0.432675	-0.611828	0.165155	-0.234918	-1.41749	0.759789	1.2	-0.268333	0.042595	0.417724	1.03613	0.520349	-0.272033	-2.28448	-1.99677	-0.757622	-0.478457	0.751814	0.174	0.460089	NA	1.11937	-0.498
2	AT1G24147 (ProSCOOP32)	0.546942	0.73316	-1.40716	-2.08882	-0.668012	-1.28611	0.596861	-0.17	1.0967	1.1821	1.63306	2.4118	0.609812	NA	NA	-0.442391	NA	NA	NA	NA	0.117644	3.12455	2.02397	-0.0741
2	AT1G65484 (ProSCOOP36)	0.918941	1.32802	-0.895262	-1.25901	0.180805	-1.41969	2.86824	2.55	-0.109633	-0.472844	1.80999	-0.257645	1.25135	1.32142	-0.571086	-0.0570097	0.249372	-0.189299	0.101346	-0.0855	0.281413	-1.36337	0.308565	0.142
2	AT1G65486 (ProSCOOP37)	0.192243	-0.11863	1.26443	-0.31393	-0.629387	-3.06026	-0.777648	0.333	-0.0523333	1.04578	1.44146	1.55887	0.454413	0.327861	-3.77499	NA	NA	NA	NA	NA	0.454578	NA	1.80171	0.00399
2	AT1G65490 (ProSCOOP38)	0.670421	0.774586	0.729837	-0.738746	-0.665374	-3.28656	-0.515405	0.889	-0.452333	0.875672	1.82598	1.68537	0.291216	-2.80355	3.38304	0.301049	-1.14758	-2.24001	0.79186	-0.835	0.325545	NA	1.17064	-0.175
2	AT1G65500 (ProSCOOP39)	0.380945	0.490524	0.373764	0.19579	0.567657	0.136392	2.88198	3.68	0.41	0.395859	2.82271	1.24611	0.931655	0.783142	2.20088	1.5953	-0.0436118	-0.224645	0.383425	0.163	-0.127505	NA	2.05166	-0.217
2	AT1G65510 (ProSCOOP40)	0.509294	0.619848	-0.826103	0.545308	0.450575	-0.395873	2.09484	2.05	1.58233	2.05981	2.34162	0.994105	0.396444	0.267014	-1.20434	-0.105309	-0.179829	0.407797	0.510031	0.448	0.0768763	NA	0.252395	-0.403
2	AT5G36920 (ProSCOOP48)	0.145909	-0.246424	-0.770628	-1.09052	-0.457416	-0.449981	2.27951	2.88	-0.07391	-0.220761	-1.17387	-0.100004	-0.124478	NA	NA	0.0328725	NA	NA	NA	NA	-0.235701	NA	0.222235	-0.427
2	AT3G02493 (DVL2/RTFL19)	-1.28346	-1.61738	-2.26161	-2.26104	-1.09534	-1.69033	0.462009	-0.808	NA	-0.582819	-0.637749	-0.270832	0.624865	-1.33396	0.440152	-0.0823839	NA	NA	NA	NA	NA	NA	NA	-0.178
2	AT1G13245 (DVL4/RTFL17)	0.356928	-1.25237	-0.460535	0.357141	-1.20921	-0.972723	-0.738081	-0.48	-0.535	0.15063	0.423496	-0.0999022	0.0419715	0.717632	1.75497	0.182228	0.0614833	0.356527	1.35566	0.579	0.0201549	NA	0.56549	-0.18
2	AT3G55515 (DVL8/RTFL7)	0.0129276	-1.28319	-1.50825	-1.49193	-0.626373	-1.10088	-0.487555	-1.25	-1.633	0.0990591	-0.927877	0.269154	-0.964575	0.334616	1.85444	-0.0554245	-0.258225	-0.024771	0.136193	0.184	NA	NA	NA	-0.44
2	AT1G07490 (DVL9/RTFL3)	0.127841	-1.38638	0.846833	-1.01574	-1.35809	-3.12043	-0.980067	-0.814	-0.754667	-0.802965	0.000100012	-0.898588	0.203006	-1.6199	3.2818	-1.1289	NA	NA	NA	NA	0.40101	-1.81448	0.301092	0.271
2	AT2G39705 (DVL11/RTFL8)	0.135944	1.60607	-1.01364	-0.257568	0.390278	-0.422499	0.647533	0.489	0.700733	0.704129	0.363606	0.14102	-0.0670536	0.329973	-1.3198	-0.650372	NA	NA	NA	NA	-0.148048	NA	0.0832816	0.275
2	AT1G64585 (DVL12/RTFL22)	-0.167358	0.0732568	-0.105749	-0.193135	-0.15537	-0.0573185	0.0287663	-0.247	NA	NA	NA	NA	NA	NA	NA	0.0977536	NA	NA	NA	NA	NA	NA	NA	-0.0495
2	AT2G29125 (DVL13/RTFL2)	-0.201309	-1.15371	-1.12207	-1.26922	0.868165	-0.621759	0.76594	0.288	0.653457	-0.455367	0.399045	-0.697026	0.382931	-0.500078	0.442613	-0.363948	0.0459362	0.1819	0.0428119	0.00971	0.346944	NA	-0.292317	-0.551
2	AT3G46613 (DVL15/RTFL4)	-0.878837	-1.41251	-1.38506	-1.26918	-0.812167	-1.12279	2.42056	-0.829	NA	NA	NA	NA	NA	-0.0340281	NA	0.0532118	NA	NA	NA	NA	NA	2.83439	NA	0.0548
2	AT4G35783 (DVL17/RTFL6)	0.993384	-0.0776818	2.61873	0.974018	1.8495	2.06392	0.915053	1.65	-0.792068	-0.197532	0.220637	-0.51798	0.073782	-0.296413	1.18612	-0.220872	0.187139	0.261675	0.0123176	0.0313	-0.0410119	NA	-0.817107	-0.188
2	AT5G59510 (DVL18/RTFL5)	0.221035	0.58158	-1.568	-1.93181	0.0553437	-1.35565	0.549502	0.306	0.402667	NA	NA	-2.21526	-2.01048	0.118639	1.46643	4.21739	0.311121	0.179166	0.18021	-0.0476	-0.271454	2.83008	0.239078	-0.307
2	AT3G14362 (DVL19/RTFL10)	0.0621972	0.142488	-0.89017	-0.197021	0.131221	-0.17493	0.992497	-0.648	0.473333	NA	NA	NA	-0.83654	0.592406	-2.01172	0.147859	NA	NA	NA	NA	NA	1.37844	NA	0.491
2	AT3G53232 (DVL20/RTF1)	0.198837	0.955176	1.36889	0.158613	2.92413	1.49592	2.58988	2.12	NA	-0.266391	-1.26977	-0.363115	-1.05907	NA	NA	-1.09119	NA	NA	NA	NA	NA	3.26971	NA	-0.0366
2	AT3G23637 (DVL21/RTFL23)	-0.0490821	-0.962604	2.25424	0.777304	-1.40653	-1.44883	-1.48678	-0.131	NA	NA	2.14675	NA	-0.795548	NA	3.45121	0.11792	NA	NA	NA	NA	NA	NA	NA	0.365
2	AT1G17235 (DVL24/RTFL11)	0.856353	-0.15909	-0.0251999	-0.0747121	1.15348	0.571496	1.00891	1.55	NA	NA	NA	NA	NA	NA	NA	-0.230528	NA	NA	NA	NA	NA	NA	NA	-0.453
2	AT3G23635 (DVL23/RTFL13)	0.25009	-0.496645	-0.185705	-0.445334	-2.89063	-2.38447	-1.41345	2.02	NA	0.835455	1.31577	0.714534	0.620838	-0.784667	3.80246	0.256435	NA	NA	NA	NA	NA	NA	NA	-0.0618
2	AT5G64900 (ProPEP1)	-0.190193	-1.09743	-2.53789	-1.68618	-0.880681	-1.65834	1.84826	1.47	0.792767	0.162396	-0.579907	0.936308	-0.0876832	0.0454524	3.63318	2.2222	-0.297927	-0.291322	0.177184	-0.202	1.3072	1.34949	0.574718	-0.253
2	AT5G09980 (ProPEP4)	-0.246599	-0.415992	-0.589146	-0.665296	2.28024	1.53404	2.92566	1.98	0.01395	-0.9793	0.474921	-0.413427	0.388704	-0.409168	-2.13061	-0.0120522	0.160671	0.486715	-0.228044	0.0633	0.821589	1.7289	0.10317	0.272
2	AT5G09990 (ProPEP5)	-0.325944	-0.395169	0.282603	0.192127	-0.160751	0.716665	1.02214	0.129	1.05821	0.879734	-0.0664134	0.447247	-0.16499	-0.0994002	1.30312	-0.148546	-0.47535	-0.15278	-0.218407	-0.045	-0.129631	NA	0.36494	0.273
2	AT2G22000 (ProPEP6)	0.123447	0.0425553	-0.440628	0.0731803	-0.314548	-0.639593	-0.3888	-0.134	-1.0287	0.0672049	-0.13943	0.595268	-0.308437	0.15124	-0.251236	-0.911222	-0.0348261	-0.278165	-0.068577	-0.214	0.191441	NA	-0.173069	0.24
2	AT5G09978 (ProPEP7)	0.216858	0.515268	-0.0941449	-0.783341	-0.23462	-1.26888	0.296381	-1.4	-0.347	NA	-1.57	NA	-1.43282	-1.04359	-1.87229	-0.0223182	NA	NA	NA	NA	0.088308	NA	-0.103265	-0.117
2	AT1G02900 (RALF1)	0.389283	0.536142	-1.18688	-1.10952	0.208972	-0.309155	-0.871565	-2.67	0.613333	1.1143	-0.666638	0.221185	-0.0324732	-0.788882	-1.66806	0.16305	-0.00183251	0.0318994	0.0884201	0.0553	-0.0262932	NA	0.0381488	-0.32
2	AT2G32885 (RALF17)	-0.185144	-0.227654	0.64978	0.624574	-0.0235923	0.996521	-0.533195	0.139	NA	-2.44133	NA	-0.959841	NA	NA	3.76102	-0.0345939	0.426922	0.0531038	0.420544	-0.0545	NA	NA	NA	0.0436
2	AT3G05490 (RALF22)	0.213357	0.380511	1.18579	0.367542	-0.395786	-0.892102	-1.02153	0.886	-1.49967	-0.228337	-0.0988828	-0.412058	-0.276252	0.283111	0.359034	-0.791002	-0.361784	-0.218512	-0.0677329	-0.134	-0.0148584	NA	0.295284	0.575
2	AT3G16570 (RALF23)	-0.173012	-1.29618	0.0729209	0.42901	-0.250415	0.157035	0.105763	0.838	0.645667	0.169327	-0.186969	-0.15261	0.204292	-1.08024	-0.0158536	-0.820517	-1.54336	-1.15673	-1.33776	-1.01	0.0548908	NA	-0.0750998	-0.491
2	AT3G23805 (RALF24)	-0.345457	-0.216382	-0.343729	-0.51302	-1.58713	-1.67592	-1.75459	-0.143	-0.707333	0.174055	-0.852697	-0.115744	-0.264304	-1.45963	-1.1268	-1.47665	-0.246112	-1.37429	-0.294968	-0.848	0.0554341	NA	-0.0813738	0.0194
2	AT4G13950 (RALF31)	0.0043161	-0.060484	-1.20507	-1.17199	-0.244512	-0.27361	0.164997	0.167	0.104667	0.0123425	0.162915	0.217842	0.140348	-0.924446	-0.474881	-0.101011	-0.0314132	-0.149593	0.0401738	-0.202	-0.0261595	NA	0.171453	-0.0817
2	AT4G14010 (RALF32)	-0.0537339	-0.432272	-0.847666	-1.51775	0.856314	0.97293	0.950935	0.134	0.478	0.393503	-0.207593	0.29309	-0.406027	-0.214431	0.538002	-1.16762	-0.0284262	0.812444	-0.450124	0.265	-0.160426	NA	0.120468	-0.305
2	AT4G15800 (RALF33)	0.35681	-0.373942	0.435237	0.17421	-0.0516479	0.00832131	0.0991974	0.933	-1.217	-0.143486	0.25135	-0.449143	0.193583	-0.215375	0.205703	-0.002126	-0.319123	0.215155	0.101157	0.0276	0.00225508	NA	0.307922	0.0622
2	AT5G67070 (RALF34)	-0.0361057	-0.200256	-1.45554	-1.28324	0.431435	-0.158702	-0.171082	0.0473	-0.222	-0.0330153	-0.438774	-0.0995373	-0.144547	-1.5025	-1.25362	-0.262998	1.64694	-0.240185	-0.581896	-0.99	-0.0813951	NA	-0.00905301	0.512
2	AT4G18510 (CLE2)	0.365263	1.00956	-2.41883	-1.67821	0.65637	-0.275642	-0.824961	-1.99	-1.0074	NA	NA	NA	NA	0.219067	-1.78323	-0.24136	-0.117693	0.106899	-0.0534988	-0.0248	-0.485544	-2.43162	-0.463522	-0.344
2	AT1G67775 (CLE8)	-0.193556	-0.202368	-0.160643	0.123228	-0.200269	-0.203121	-0.148127	0.173	NA	NA	NA	NA	NA	NA	NA	-0.22691	0.0445152	-0.0028768	0.0094229	0.0504	NA	NA	NA	-0.0942
2	AT1G26600 (CLE9)	0.385025	1.08646	0.92292	1.12491	-0.33246	0.153779	-0.968344	-0.5	-0.0577	-0.0288237	-0.11258	-0.0461068	0.220666	NA	NA	-1.54052	-0.173643	0.027176	-0.0599077	0.043	0.159596	-1.06254	-0.186437	-0.109
2	AT1G69320 (CLE10)	0.62809	1.02292	-1.34885	-0.893658	-1.05943	-1.62823	-0.705527	-0.929	NA	0.585537	-0.156066	0.294512	-0.558998	NA	NA	-1.00197	-0.186375	0.320833	0.0214533	0.252	NA	NA	NA	0.277
2	AT1G68795 (CLE12)	0.268338	-0.383095	0.502054	0.222262	1.7673	3.39985	1.37495	0.72	-0.741	0.872237	-0.619379	0.945015	-2.09588	-1.54452	-1.0435	-0.101036	-0.325894	0.181098	0.0001197	0.173	0.250559	NA	-0.205213	0.128
2	AT1G73965 (CLE13)	-0.414542	-0.378614	-0.926578	-0.69732	0.103606	0.126314	0.02153	0.438	-1.88117	-0.231382	0.0261403	-1.69369	-1.40789	-0.693853	1.95063	0.45047	0.581527	0.71228	0.466816	0.373	-0.349567	1.07499	-0.312014	0.0745
2	AT1G70895 (CLE17)	0.0681376	0.0461241	-1.22507	0.2627	-1.11423	-0.636088	-0.246434	0.352	-0.74403	-0.287903	-0.350209	-0.229955	-0.689526	-0.343864	0.0534072	NA	-0.155177	-0.30033	0.0971703	-0.209	0.263961	NA	0.190092	0.132
2	AT1G66145 (CLE18)	0.0344738	-0.0206938	0.0119321	0.0149625	-0.00543447	0.0130122	0.00098808	0.0319	NA	NA	NA	NA	NA	NA	NA	0.0694797	-0.060082	0.135382	-0.10334	0.224	NA	NA	NA	-0.0863
2	AT1G05065 (CLE20)	0.280002	1.27976	-1.54652	-0.0772877	0.102632	0.501854	-0.286497	-0.155	NA	0.0861093	-0.422021	-0.227837	-0.297461	NA	2.85449	-0.984302	0.0485872	-0.30924	0.038433	-0.0619	NA	NA	NA	0.00749
2	AT5G64800 (CLE21)	-0.663983	-1.1165	-1.97644	-0.402326	-3.03514	-1.82241	-1.55338	-1.38	NA	0.126151	1.02965	0.193758	-0.143012	NA	NA	0.224324	-0.055537	-0.0821146	0.0440538	0.0587	NA	NA	NA	-0.0149
2	AT5G12235 (CLE22)	-0.283246	-0.544999	-1.14488	0.15905	-2.43473	-2.53455	-1.73708	-1.04	NA	-0.0730163	-0.512499	0.18961	-1.16158	-0.00990486	2.90001	-0.343338	0.027677	-0.0501174	0.153073	0.0726	NA	NA	NA	0.0685
2	AT3G28455 (CLE25)	-0.107308	0.0661815	0.158144	0.267302	0.097801	-0.56996	0.693384	0.714	-0.0351	0.35159	-0.0813028	0.374026	0.0277881	-1.43351	0.502491	-1.78682	-0.0514607	-0.181016	0.113507	0.098	0.0986242	NA	0.0274676	-0.102
2	AT1G69970 (CLE26)	-0.112087	0.0609103	-0.722426	-0.0154313	-0.967743	-0.768564	0.0523352	0.373	-0.10359	-0.88575	-0.833886	-0.274982	-0.0530407	NA	2.26368	NA	0.421156	0.357506	0.828339	0.376	0.0284952	NA	0.257284	-0.253
2	AT3G25905 (CLE27)	-0.259951	-0.565503	-1.29527	-0.787287	-1.56731	-1.4829	-0.973733	-0.819	0.357333	1.10598	1.54151	1.13429	-0.0503411	NA	NA	-0.777633	-0.186703	-0.205502	-0.119327	-0.116	0.0318186	-1.49927	-0.328143	0.442
2	AT5G12990 (CLE40)	-0.33681	0.943279	2.15827	3.21702	3.82281	2.70498	1.74226	1.55	NA	NA	0.392184	NA	-0.807747	NA	NA	-0.361794	0.0104184	-0.0685059	-0.168305	-0.08	NA	NA	NA	0.0404
2	AT3G24770 (CLE41)	-0.113186	-0.503364	-0.955624	-0.167728	-0.32286	-0.650696	-0.28865	0.0218	-0.00433333	-0.0975279	-0.164048	0.218693	-0.0103637	-0.251503	-1.5369	-0.459235	-0.188912	-0.789475	-0.156394	-0.557	0.175076	NA	0.0213085	0.751
2	AT2G34925 (CLE42)	-0.256657	-0.863664	-2.42713	-1.01935	-1.9425	-1.28765	-1.3662	-0.797	-0.296743	-0.141226	-0.2447	-0.128395	0.100697	-0.739995	2.12522	-0.769271	NA	NA	NA	NA	NA	NA	NA	0.0472
2	AT1G25425 (CLE43)	0.529521	0.93411	-1.3762	-1.56019	-0.907821	-0.281154	-0.379663	0.657	-0.637333	-0.146464	-0.167416	0.0796673	-0.0807577	NA	3.22437	-0.643066	0.254052	-0.030653	-0.155679	-0.185	0.134651	NA	0.171529	0.0542
2	AT4G13195 (CLE44)	0.532932	0.835003	-1.19805	-1.20532	-0.835364	-0.699265	0.177367	0.741	-0.250333	0.018227	0.201336	-0.128332	-0.118249	-0.781253	-0.749822	-0.364744	-0.150437	0.0294561	0.0004896	0.153	0.280587	NA	0.253536	1.48
2	AT1G69588 (CLE45)	0.0017639	-0.412077	-1.44144	-1.05656	-0.238355	-1.24401	0.490015	0.0767	-0.792343	NA	NA	NA	NA	-1.52564	1.28368	-0.366012	NA	NA	NA	NA	-0.167622	NA	-0.0387687	0.267
2	AT5G59305 (CLE46)	-0.461307	-0.0712366	0.115503	-0.450948	-1.04868	-0.534316	-0.595878	-0.748	NA	1.64673	1.31142	2.16969	0.799186	NA	NA	0.112607	-0.0505703	0.246951	-0.0996985	0.137	NA	NA	NA	0.117
2	AT1G13620 (CLEL1/RGF2/GLV5)	0.039523	-0.0653073	-0.381888	-0.428043	0.0607184	-0.310989	0.368374	-1.92	-0.283	NA	NA	NA	NA	-0.301362	0.931033	0.220197	0.211943	0.169604	0.100158	0.0783	NA	NA	NA	0.16
2	AT2G03830 (CLEL2/RGF8/GLV6)	-0.0975278	-0.811451	-1.88759	-2.07312	0.320186	-0.151881	-0.0585	-1.71	-1.9062	NA	1.08573	NA	-0.386958	0.0469744	-0.110706	0.360409	-0.0974209	-0.015622	-0.1396	-0.127	0.184545	NA	-0.0371468	-0.0537
2	AT2G04025 (CLEL3/RGF3/GLV7)	-0.491622	-0.459735	-0.139149	-1.35528	0.330553	-0.505851	-0.618002	-1.91	-0.3409	NA	NA	NA	NA	-0.461347	0.367997	0.0771039	0.134269	0.100398	0.0551798	0.14	-0.070627	NA	-0.62697	-0.301
2	AT3G02240 (CLEL4/RGF7/GLV4)	0.976762	0.842476	0.656941	-0.695551	-0.279376	0.590637	0.380629	-0.588	-0.609233	NA	NA	NA	NA	1.56462	0.76903	1.87148	0.59726	1.10095	0.684466	0.986	0.215441	2.95515	0.0689499	0.343
2	AT4G16515 (CLEL6/RGF6/GLV1)	-0.0278102	0.311626	0.618655	0.290849	1.70533	1.07946	-0.0021137	0.254	0.698333	-0.136137	-0.654313	-0.117617	-0.103284	-0.461731	NA	-2.56985	0.612284	-0.87722	-0.0035479	-0.955	-0.3188	-2.40582	0.460199	0.516
2	AT5G51451 (CLEL7/RGF5/GLV10)	0.104617	0.313359	2.37091	2.11152	0.660411	1.55903	0.837786	1.62	0.433333	-0.162554	0.622367	-0.427792	0.433367	0.240631	1.27392	0.00107	0.509312	0.113399	0.360925	0.0587	0.743663	NA	0.5784	-0.113
2	AT5G60810 (CLEL8/RGF1/GLV11)	-0.191225	-0.1256	0.0538741	0.156414	0.459869	0.271209	-0.146531	0.193	NA	NA	NA	NA	NA	NA	3.76102	NA	0.130342	0.0440589	0.116656	0.123	NA	NA	NA	-0.0495
2	AT5G64770 (CLEL9/RGF9/GLV2)	0.140285	0.22086	-1.03688	-1.57313	-1.27953	-1.95281	-1.00893	-1.82	0.746	0.0274931	-0.559619	0.0885227	-0.22021	NA	NA	-1.9509	-0.601148	-1.95942	-0.77949	-1.4	-0.019262	-2.15073	0.797699	0.396
2	AT3G30350 (RGF4/GLV3)	-0.528709	-0.831459	0.149615	0.189331	0.114891	-0.959851	-1.06508	-3.46	-0.557767	NA	NA	-1.16336	NA	-0.0682478	-2.02876	-0.151164	0.302793	0.0257579	-0.0033523	-0.0219	-0.365703	NA	-0.239671	-0.0202
2	AT3G60650 (RGF10)	0.313038	0.380486	0.196436	0.113207	-1.01997	-2.31798	-0.470092	-0.951	0.848733	-0.344464	-0.406235	0.185966	-0.434764	-0.734094	1.123	0.0116624	-0.0762135	0.0303613	-0.0501635	0.105	-0.577979	NA	1.77899	1.76
2	AT5G15725 (GLV9)	-0.0874943	0.156111	-1.14561	-1.18493	1.05559	0.138768	-0.807718	-1.09	NA	NA	NA	NA	NA	NA	3.00483	0.574082	-0.0991514	0.0865445	-0.108508	0.0385	NA	NA	NA	0.0896
2	AT1G13590 (PSK1)	0.614695	0.67598	0.408823	-0.36436	0.390159	-0.580668	-0.290413	-2.29	-1.21757	NA	NA	NA	NA	0.157106	-2.78273	0.326914	-0.0547021	0.137101	-0.0317916	0.015	0.046808	1.19157	0.149245	0.519
2	AT3G44735 (PSK3)	0.484429	0.862642	-0.703431	-1.75632	0.997142	2.17412	1.41374	1.56	-0.1	0.401443	-0.0618781	0.469206	-0.113358	-2.19498	-0.8016	-1.67242	-1.22921	-1.82453	-0.875325	-0.916	0.137796	NA	0.498399	0.104
2	AT3G49780 (PSK4)	0.526943	0.797381	1.57831	2.27741	0.3617	-0.190296	1.71254	1.62	1.515	0.273165	2.96903	0.914092	0.505631	0.872913	-0.854849	1.86905	0.599644	1.37641	1.97977	1.84	0.20966	2.46921	0.359839	-0.485
2	AT5G65870 (PSK5)	NA	NA	NA	NA	NA	NA	NA	NA	0.717333	-0.283292	-0.151168	-0.110871	-0.443453	0.0782061	0.202767	0.27746	-0.418363	0.314693	0.207924	-0.0698	0.0461024	1.67748	0.0194701	0.0335
2	AT4G37720 (PSK6)	-0.0895986	0.124033	0.855677	0.296092	-0.0407761	-0.0600546	2.11459	2.88	NA	NA	NA	NA	NA	NA	NA	3.18559	-0.0801461	0.187922	-0.0921731	0.0776	NA	NA	NA	-0.324
2	AT5G58650 (PSY1)	0.930462	1.52349	0.956288	-0.562509	2.57189	3.18574	2.11413	1.46	0.320333	0.42605	-0.135543	-0.25212	0.0473634	0.103468	-0.550151	-0.397282	0.752664	0.945474	1.11354	0.382	-0.0424865	NA	0.0836439	-0.0143
2	AT3G47295 (PSY2)	0.427934	0.250259	-0.647874	-0.649219	1.51706	0.426121	1.22219	-0.0737	1.01333	0.070461	-0.169339	-0.0645576	-0.135969	-1.51618	NA	-0.760833	-0.0924726	0.173589	-0.0218171	0.0412	-0.106477	NA	-0.343235	-0.454
2	AT2G29995 (PSY3)	-0.206273	-0.129568	-0.745931	0.0771987	-0.464905	0.147616	-0.363534	-0.357	-0.935	0.514083	0.314455	0.19405	-0.279937	0.492439	-1.50882	-1.07036	0.716838	0.940094	1.0082	0.576	-0.0622195	NA	-0.0322657	0.041
2	AT1G07175 (PSY4)	-0.200398	0.0623053	-0.456449	-1.3142	-0.138079	-0.893366	0.730241	0.774	-0.992483	-0.444886	1.97687	-1.16277	1.33993	-0.788078	1.46436	0.169235	NA	NA	NA	NA	-0.225417	NA	0.0631155	0.0697
2	AT1G74458 (PSY6)	-0.164128	-0.383397	-1.02503	-1.05721	-0.717274	-0.53033	-0.582038	-1.44	0.984333	0.753921	1.03849	0.113209	0.684284	-0.246078	-3.00102	-2.13624	NA	NA	NA	NA	-0.148677	NA	0.118256	-0.619
2	AT3G49305 (PSY7)	0.102538	0.0328316	0.316407	0.333798	-0.0867486	-0.0668266	-0.23044	0.258	NA	NA	NA	NA	NA	NA	NA	-0.0354808	0.0436654	-0.172051	0.132505	-0.184	NA	NA	NA	-0.364
2	AT3G47510 (PSY8)	-0.509813	-0.281131	-0.694991	-0.410773	0.797353	1.28225	1.52909	0.977	-0.00333333	0.0796234	-0.607623	-0.0129235	-0.562799	-0.171583	-2.39586	-0.965018	-0.235935	0.165008	-0.0582617	-0.0081	0.0317705	1.47856	0.476019	-0.109
2	AT1G68765 (IDA)	0.770049	0.523326	0.740685	0.285194	0.394776	2.42896	1.40359	3.91	0.229733	1.0377	1.66486	1.82813	0.276652	-1.14771	3.18327	2.48039	1.01	1.18088	1.79035	1.23	NA	NA	NA	0.0358
2	AT3G25655 (IDL1)	0.331609	0.8422	-2.60415	-2.52203	-0.888271	-1.48006	3.33462	2.94	-0.0222667	NA	-1.82353	NA	NA	-0.460141	1.79666	1.01325	0.280108	0.565021	0.167098	0.201	0.161153	NA	0.271782	-0.1
2	AT5G64667 (IDL2)	0.051739	-0.281385	-1.75803	-1.31549	-1.69161	-1.09412	-1.06196	-0.349	-0.613633	0.746844	0.0800688	0.593637	-0.25879	NA	NA	0.905412	NA	NA	NA	NA	0.639395	NA	0.654711	-0.0164
2	AT1G49800 (PrePIPL1/CEP16)	-0.0479037	0.0275408	0.091218	-0.0342942	-0.0175032	-0.0119354	-0.0334985	0.749	NA	NA	NA	NA	NA	NA	NA	0.163892	0.136214	0.458805	0.14167	0.173	NA	NA	NA	0.0457
2	AT3G06090 (PrePIPL2)	-0.775625	-0.802069	0.0339087	-0.764617	-0.573305	-0.802259	0.263481	-0.421	NA	NA	NA	NA	NA	NA	NA	0.113537	0.179282	0.218647	0.0526501	0.12	NA	NA	NA	0.132
2	AT4G37295 (PrePIPL3)	-0.033966	0.0566203	-0.25072	0.695053	-0.400277	1.10445	0.534627	-0.928	-1.10906	0.186186	NA	0.895999	NA	-1.53329	3.25049	3.32646	0.418057	0.889651	-0.0223911	0.106	0.467528	1.45284	-0.0950462	-0.271
2	AT5G43066 (PrePIPL4)	-0.130035	0.0440656	-0.0196224	-0.0672661	0.571428	-0.0151853	0.159506	-0.118	NA	NA	NA	NA	NA	NA	NA	0.496603	0.106398	0.286846	0.0218726	0.126	NA	NA	NA	-0.12
2	AT2G23440 (CEP3)	0.178482	0.47116	-0.107631	-0.195794	0.428164	0.0267325	-0.26397	-0.241	NA	NA	NA	NA	NA	NA	3.55487	0.0687438	0.28104	-0.158425	0.12569	-0.0953	NA	NA	NA	0.0575
2	AT2G35612 (CEP4)	-0.0425777	-0.147001	-1.64126	-2.28832	-0.186347	-0.915414	-1.43448	-1.66	NA	NA	NA	NA	NA	0.158145	-0.205175	0.205375	-0.0313272	-0.0199666	-0.0990659	0.141	NA	NA	NA	0.0524
2	AT5G66815 (CEP5)	0.412583	0.287583	-1.23864	-2.0712	0.690647	-0.196436	-0.138523	-1.99	-3.1709	NA	NA	NA	NA	-1.02193	3.11048	0.340027	0.454816	0.0838828	0.511042	0.127	0.090987	NA	-0.906359	-0.24
2	AT5G66816 (CEP6)	0.404353	0.481266	-1.81152	-2.40543	0.078545	-1.19055	-1.49228	-1.93	NA	NA	NA	NA	NA	NA	3.55911	0.206063	0.0258984	-0.0605349	-0.056389	-0.144	NA	NA	NA	0.124
2	AT3G50610 (CEP9)	0.181756	-0.519236	-0.696559	-3.39058	0.977807	0.846763	-0.418838	-2.01	-1.53229	0.0631676	0.0430412	0.559412	0.0717599	NA	NA	0.111055	NA	NA	NA	NA	-0.266059	NA	-1.29184	0.0277
2	AT1G16950 (CEP13)	1.3371	0.436445	-0.294985	0.264421	0.143637	0.0623135	0.361669	0.332	NA	NA	NA	NA	NA	NA	NA	0.0539536	0.106522	0.326732	-0.103698	0.132	NA	NA	NA	0.204
2	AT2G40530 (CEP15)	0.137485	0.219136	-0.665902	-0.624708	-0.981696	-1.09536	-0.755834	-1.09	0.783133	-0.0662848	-0.186525	-0.32936	0.0300793	-0.156566	-1.07522	-2.3702	-0.348784	-0.358422	-0.40919	-0.417	-0.213752	NA	0.566733	-0.107
2	AT2G16385 (CIF1)	0.193135	-0.0315724	0.38233	0.267874	0.641492	0.541112	-0.0503953	-0.51	-0.96228	-0.0599142	NA	-0.485363	NA	0.623214	2.7013	-0.0044405	0.0511339	-0.106807	-0.0714008	-0.0915	-0.0158867	NA	-0.216565	0.0248
2	AT4G34600 (CIF2)	-0.0581852	-0.53514	-0.509415	-0.731635	-0.00573758	-0.591306	-0.405217	-1.74	0.212667	-0.611031	0.656649	-0.580741	0.240043	-0.276253	-2.27111	-0.466327	0.114944	0.45815	-0.102892	0.157	0.00764726	NA	0.240615	-0.29
2	AT5G04030 (CIF3)	-0.187795	-0.167527	-0.211338	-0.216967	-0.202834	-0.191617	0.257752	-0.215	NA	NA	NA	NA	NA	NA	NA	-0.103655	0.111569	0.234634	0.36665	0.224	NA	NA	NA	-0.0892
2	AT1G28375 (CIF4)	0.147488	-0.113483	0.42671	-0.154644	0.194023	-0.131441	0.613138	0.583	NA	NA	NA	NA	NA	NA	NA	0.0100729	0.216211	0.11707	0.220192	-0.0684	NA	NA	NA	-0.0815
2	AT5G01075 (TWS1)	0.171764	-0.134229	-1.97534	-1.80343	-0.50983	-0.760137	-0.174943	0.0777	-0.1494	-0.343214	-0.746922	-0.392376	-0.0635174	-2.02567	2.18113	-1.27925	-0.243649	-1.43702	-0.743254	-1.3	0.0573911	-1.60831	0.250895	0.123
2	AT2G31090 (TAX1)	0.144828	-0.249256	-0.341492	-0.725373	0.172254	-0.173414	-0.301219	0.281	0.358667	0.556135	0.808792	0.615474	0.295731	0.431692	0.577792	0.0698351	NA	NA	NA	NA	0.211239	1.16218	0.347421	-0.00521
2	AT2G20562 (TAX2)	-0.451824	-0.396212	-1.30805	-1.92003	-0.790973	-1.26936	-0.797325	-0.435	-1.66073	0.863305	0.731192	1.16589	0.622267	-0.583201	3.72829	3.20831	0.866445	1.10149	1.19388	0.77	0.37986	2.18744	0.977245	0.474
2	AT2G20875 (EPF1)	0.136547	0.344439	-1.41273	-0.572983	-1.00064	-1.56722	-0.712032	-0.497	0.0436	0.0995527	-0.246622	0.257254	0.233068	NA	NA	-0.949676	-0.0130004	-0.644894	-0.0462259	-0.287	-0.899615	-1.48101	-0.0762472	0.404
2	AT1G34245 (EPF2)	2.99739	-0.85267	-0.463468	1.56942	-1.42892	-2.32726	-0.484392	-0.857	0.0951667	0.232397	0.107113	0.00364928	-0.477364	NA	NA	-0.0505978	0.122319	-0.0858244	-0.017115	-0.257	-0.37491	NA	0.257595	0.235
2	AT5G10310 (EPFL1)	0.188144	-1.39579	0.544448	1.06399	-0.289051	-1.64709	-0.497366	-0.382	-1.01983	0.109072	0.241019	-0.0773061	0.209863	0.258762	2.07662	-0.853929	-0.0410094	0.0739197	0.0126396	-0.0185	0.25084	-1.54504	0.286387	0.0706
2	AT4G37810 (EPFL2)	-0.114407	-1.00968	-0.494537	-1.01915	-1.03086	-1.42931	-0.368035	0.301	-0.281067	0.000941839	0.572645	0.15895	0.559387	NA	NA	-0.564184	-0.161221	-0.130336	-0.162825	-0.258	0.0569139	-1.6313	-0.0986581	-0.353
2	AT4G14723 (EPFL4)	0.251796	-0.118269	0.800905	0.10565	0.151782	-0.103167	-0.108449	-0.0988	NA	-0.182641	1.28436	-0.463087	-0.511548	NA	NA	0.162933	-0.096895	-0.18454	0.0302872	0.0597	NA	NA	NA	0.171
2	AT3G22820 (EPFL5)	-0.17171	-0.35236	-0.708309	0.0406075	-1.70299	-0.881579	-0.353488	-0.466	0.165543	0.714201	0.305638	1.5228	-0.0320872	NA	NA	-0.976045	-0.178749	-0.399994	-0.0053149	-0.0368	-0.454583	NA	0.260975	-0.0618
2	AT2G30370 (EPFL6)	-0.0251084	-0.447162	-0.486255	-0.752749	0.220464	-0.876281	-0.711105	-0.969	-0.125667	-0.0818257	0.935787	0.0827312	0.712081	-1.01821	NA	0.0882088	0.0459974	0.615627	0.476086	0.37	0.18904	NA	0.0966409	0.0358
2	AT4G12970 (EPFL9)	-0.268874	-1.18232	-0.396249	0.43714	-1.6712	-2.26585	-1.37394	-1.59	-0.278333	-0.0523688	-0.887088	-0.190654	-0.188959	NA	NA	-1.89736	-0.184587	-0.204793	-0.20531	-0.209	0.202424	-2.11227	0.0130791	-0.399
2	AT4G30320 (CAPE6)	-0.379861	-0.823133	-0.184057	-0.787495	-0.717559	-0.43458	-0.795837	-0.512	-0.699343	1.22149	0.000604127	1.14257	-0.715314	-0.408385	-0.669372	0.224154	0.0740431	-0.0589638	-0.0107078	0.0627	-0.195937	NA	0.00429547	0.243
2	AT2G14580 (CAPE7/PRB1)	0.86301	1.51978	-0.707332	-1.41574	0.920212	0.762118	-0.849085	-1.72	-0.578667	0.0682623	0.512233	0.302895	-0.335876	NA	NA	1.2052	-0.719746	0.356376	-0.0430842	0.685	0.123054	1.10529	-0.757543	0.118
3	AT5G44565 (ProSCOOP1)	1.11087	3.80579	-0.979972	-3.27717	-0.970721	-2.15969	-0.0727974	-1.28	NA	-0.179257	1.24476	0.288974	0.370985	NA	NA	1.06165	NA	0.357878	-0.170183	0.228	NA	1.82789	NA	-0.0871
3	AT5G16023 (DVL1/RTFL18)	-0.8381	-1.87994	-2.89284	-0.814552	-4.69663	-5.07525	-2.67164	-3.07	-2.50047	NA	NA	NA	NA	NA	NA	-0.118969	NA	NA	NA	NA	-0.645913	NA	-2.0335	-1
3	AT1G67265 (DVL3/RTFL21)	-0.629123	-1.43178	0.960536	3.72418	-3.87083	-1.2919	-1.11915	1.38	NA	-0.0208903	-0.28079	-0.605469	0.474146	-0.831487	2.67683	0.0394862	0.0253784	0.239367	-0.0686731	0.0992	NA	-5.10965	NA	0.106
3	AT3G25717 (DVL6/RTFL16)	0.816608	-0.119505	-2.06748	-0.801225	-3.46375	-4.28092	-2.40894	-1.72	-0.677667	-0.288664	-0.00858307	-0.291181	-0.0296442	-0.550786	-1.24993	-1.09752	-0.0408983	-0.03479	-0.165041	0.00828	-0.199169	-1.26152	-0.093646	-0.0352
3	AT3G63088 (DVL14/RTFL14)	-1.71001	-3.74507	-0.286663	-1.65647	-3.67985	-3.99442	-2.77566	-1.84	NA	-0.6324	-0.424384	-0.331691	0.388282	NA	3.44687	-0.106208	NA	NA	NA	NA	NA	NA	NA	-0.145
3	AT2G36985 (DVL16)	0.159379	-1.34563	-1.79947	-2.93155	-2.47648	-4.16922	-1.92341	-0.56	-1.37967	0.707106	-0.736648	1.03876	0.148069	-0.0340281	NA	0.236558	-0.0170937	-0.0122595	0.0223543	-0.183	NA	NA	NA	0.0804
3	AT1G53708 (DVL22/RTFL9)	-0.142585	-0.458705	-1.46137	-2.4222	-0.367125	-1.8094	-0.916051	-2.42	2.9596	2.36931	-0.196761	1.74262	0.0433316	-3.06212	-0.473894	-0.0727653	NA	NA	NA	NA	NA	NA	NA	-0.144
3	AT3G29780 (RALF27)	-0.364649	-0.409907	-0.706253	-1.82754	-0.516156	-1.88159	-1.49557	-3.4	-1.88133	NA	NA	NA	NA	NA	-0.595062	0.0462494	-0.0444122	-0.0777517	-0.17162	0.0252	-0.457418	NA	-0.392431	-0.115
3	AT2G31085 (CLE6)	-0.261206	0.366615	-2.37068	-2.75555	-0.382779	-1.17136	-1.17051	-2.16	0.163033	-2.21689	NA	-0.215099	1.74336	-3.10875	-0.61746	0.177128	0.077654	-0.127024	-0.0235338	-0.0845	-1.2488	-2.44809	0.191452	2.76
3	AT2G01505 (CLE16)	0.271641	-0.468548	-3.15998	-1.3824	-2.02315	-2.92979	-0.857606	-1.03	0.117733	-0.174676	0.221958	-0.178895	-0.0585648	-0.445104	-0.805077	-0.955212	-0.41513	-0.20557	-0.267572	-0.251	-0.0324961	NA	0.0502378	-0.167
3	AT3G24225 (CLE19)	-0.33811	-0.72298	-0.96704	-0.936103	-1.11127	-1.57871	-1.37455	-1.01	NA	-1.21689	0.544342	-1.2151	-1.30614	NA	NA	-0.306256	0.274224	0.0012428	-0.203666	-0.264	NA	NA	NA	0.517
3	AT5G09805 (IDL3)	-0.392475	-2.54629	-1.21763	-0.178893	-3.69402	-3.58158	-2.66767	-0.542	0.521	-0.490862	-2.25349	-0.693813	-0.612961	NA	NA	-0.95635	NA	NA	NA	NA	0.311836	NA	1.86936	-0.479
3	AT1G76952 (IDL5)	-0.0198703	-0.409926	-3.25079	-3.83534	-0.0152954	-0.221188	0.43579	-1.2	-0.361793	0.957731	-0.690071	1.26557	0.397917	-2.67443	0.637442	-0.295754	NA	NA	NA	NA	0.0759349	NA	-0.346889	-0.441
3	AT1G47485 (CEP1)	-0.868245	-0.336586	-2.49596	-5.03964	-2.37915	-4.30213	-2.33762	-0.78	NA	NA	-0.432895	NA	-0.490624	NA	NA	-0.0084987	-0.0594761	-0.104237	-0.135213	-0.17	NA	-5.22756	NA	0.0646
3	AT4G33730 (CAPE1)	-0.847799	-1.20635	-2.2344	-1.96215	-1.08608	-1.98023	-2.65709	-4.59	0.33144	NA	NA	NA	NA	-0.847371	-0.833969	0.272247	-0.292704	-0.0741674	0.0444036	-0.0872	-0.730385	NA	-0.593395	-0.0654
3	AT4G25780 (CAPE2)	-0.297164	-1.25184	-1.03549	-1.55576	-1.26981	-1.79823	-1.04656	-0.611	-1.021	-0.30898	-2.30563	-0.830067	-0.0496245	-1.01149	-0.257939	0.679648	-0.052025	-0.846532	-0.398148	-0.973	-0.11311	-1.90098	-0.672202	-1.25
3	AT4G25790 (CAPE4)	-0.361493	-0.629073	-0.707584	-0.733919	-1.06373	-1.44674	-1.91637	-2.68	-1.33363	NA	NA	NA	-0.595443	-1.18037	0.233837	-0.0676628	0.0670578	0.0851836	0.286703	0.166	-0.680126	NA	-0.058782	-0.000651
3	AT5G57625 (CAPE5)	-0.730756	-0.677619	-1.33116	-2.05353	-1.39261	-2.28427	-1.43919	-5.27	-0.517667	NA	NA	NA	NA	-1.0422	-2.34897	0.155279	-0.0446334	0.154121	0.0156308	-0.0607	-0.267463	NA	0.141335	1.26
